# Supplementary material for: Machine Learning in Rugby Union: Predicting and Identifying Key Performance Indicators for Professional Rugby Union Players in Match Play Based Workload
Source: Eur J Sport Sci. 2025 Aug 22;25(9):e70042. doi: 10.1002/ejsc.70042 (PMC12373978; doi:10.1002/ejsc.70042)
Supplement: Supplementary file 6 — Table S3: Component loadings for all components. [file EJSC-25-e70042-s002.xlsx]

## Sheet: Table S2-1
Position_KPI	Principal Component	Variance Ratio
Forward_Carries	PC1	0.549163
Forward_Carries	PC2	0.113867
Forward_Carries	PC3	0.0904154
Forward_Carries	PC4	0.0775837
Forward_Carries	PC5	0.0379309
Forward_Carries	PC6	0.0234308
Forward_Carries	PC7	0.0217964
Forward_Carries	PC8	0.0115526
Forward_Carries	PC9	0.0101687
Forward_Carries	PC10	0.00761827
Forward_Carries	PC11	0.00603375
Forward_Carries	PC12	0.00542427
Forward_Kick meters	PC1	0.483753
Forward_Kick meters	PC2	0.146494
Forward_Kick meters	PC3	0.101374
Forward_Kick meters	PC4	0.0782639
Forward_Kick meters	PC5	0.0516172
Forward_Kick meters	PC6	0.0356584
Forward_Kick meters	PC7	0.0256901
Forward_Kick meters	PC8	0.0169804
Forward_Kick meters	PC9	0.0115336
Forward_Meters carried	PC1	0.556082
Forward_Meters carried	PC2	0.109724
Forward_Meters carried	PC3	0.0886121
Forward_Meters carried	PC4	0.0792696
Forward_Meters carried	PC5	0.0392305
Forward_Meters carried	PC6	0.0213392
Forward_Meters carried	PC7	0.0198959
Forward_Meters carried	PC8	0.0121046
Forward_Meters carried	PC9	0.00970262
Forward_Meters carried	PC10	0.00785698
Forward_Meters carried	PC11	0.00614378
Forward_Meters carried	PC12	0.00549082
Forward_Total complete tackles	PC1	0.561543
Forward_Total complete tackles	PC2	0.105268
Forward_Total complete tackles	PC3	0.087443
Forward_Total complete tackles	PC4	0.0763021
Forward_Total complete tackles	PC5	0.0392521
Forward_Total complete tackles	PC6	0.0240941
Forward_Total complete tackles	PC7	0.0200783
Forward_Total complete tackles	PC8	0.0119845
Forward_Total complete tackles	PC9	0.00975313
Forward_Total complete tackles	PC10	0.00776891
Forward_Total complete tackles	PC11	0.00604246
Forward_Total complete tackles	PC12	0.00562974
Forward_Total kicks	PC1	0.53872
Forward_Total kicks	PC2	0.114862
Forward_Total kicks	PC3	0.107949
Forward_Total kicks	PC4	0.0806762
Forward_Total kicks	PC5	0.0395852
Forward_Total kicks	PC6	0.0268284
Forward_Total kicks	PC7	0.0172383
Forward_Total kicks	PC8	0.0161302
Forward_Total kicks	PC9	0.00936533
Forward_Total OOA	PC1	0.551732
Forward_Total OOA	PC2	0.105369
Forward_Total OOA	PC3	0.0934904
Forward_Total OOA	PC4	0.0815315
Forward_Total OOA	PC5	0.0397047
Forward_Total OOA	PC6	0.0236882
Forward_Total OOA	PC7	0.0199551
Forward_Total OOA	PC8	0.0116588
Forward_Total OOA	PC9	0.00947594
Forward_Total OOA	PC10	0.00753288
Forward_Total OOA	PC11	0.00617003
Forward_Total passes	PC1	0.566957
Forward_Total passes	PC2	0.10085
Forward_Total passes	PC3	0.0896322
Forward_Total passes	PC4	0.0729903
Forward_Total passes	PC5	0.0386382
Forward_Total passes	PC6	0.0246767
Forward_Total passes	PC7	0.0215291
Forward_Total passes	PC8	0.0117879
Forward_Total passes	PC9	0.00970552
Forward_Total passes	PC10	0.00770047
Forward_Total passes	PC11	0.00613289
Forward_Total receipts	PC1	0.563404
Forward_Total receipts	PC2	0.108205
Forward_Total receipts	PC3	0.0890763
Forward_Total receipts	PC4	0.0746061
Forward_Total receipts	PC5	0.0369191
Forward_Total receipts	PC6	0.0234931
Forward_Total receipts	PC7	0.0205108
Forward_Total receipts	PC8	0.0118663
Forward_Total receipts	PC9	0.00954702
Forward_Total receipts	PC10	0.00723865
Forward_Total receipts	PC11	0.00601723
Back_Carries	PC1	0.441203
Back_Carries	PC2	0.127133
Back_Carries	PC3	0.109204
Back_Carries	PC4	0.0949378
Back_Carries	PC5	0.0546337
Back_Carries	PC6	0.0439777
Back_Carries	PC7	0.0236046
Back_Carries	PC8	0.0150251
Back_Carries	PC9	0.0128313
Back_Carries	PC10	0.0111677
Back_Carries	PC11	0.008192
Back_Carries	PC12	0.00584422
Back_Carries	PC13	0.0057644
Back_Kick meters	PC1	0.44799
Back_Kick meters	PC2	0.134461
Back_Kick meters	PC3	0.0981581
Back_Kick meters	PC4	0.0810246
Back_Kick meters	PC5	0.0564672
Back_Kick meters	PC6	0.0449365
Back_Kick meters	PC7	0.0275757
Back_Kick meters	PC8	0.0172013
Back_Kick meters	PC9	0.0126309
Back_Kick meters	PC10	0.0122622
Back_Kick meters	PC11	0.00926083
Back_Kick meters	PC12	0.00645678
Back_Kick meters	PC13	0.00563331
Back_Meters carried	PC1	0.444539
Back_Meters carried	PC2	0.127307
Back_Meters carried	PC3	0.107253
Back_Meters carried	PC4	0.0939886
Back_Meters carried	PC5	0.0543236
Back_Meters carried	PC6	0.0438667
Back_Meters carried	PC7	0.0244606
Back_Meters carried	PC8	0.0152217
Back_Meters carried	PC9	0.0125467
Back_Meters carried	PC10	0.0111592
Back_Meters carried	PC11	0.00786441
Back_Meters carried	PC12	0.00592368
Back_Meters carried	PC13	0.00565842
Back_Total complete tackles	PC1	0.442595
Back_Total complete tackles	PC2	0.12917
Back_Total complete tackles	PC3	0.104433
Back_Total complete tackles	PC4	0.0912928
Back_Total complete tackles	PC5	0.0573972
Back_Total complete tackles	PC6	0.044777
Back_Total complete tackles	PC7	0.025224
Back_Total complete tackles	PC8	0.0151681
Back_Total complete tackles	PC9	0.0129431
Back_Total complete tackles	PC10	0.011291
Back_Total complete tackles	PC11	0.00771344
Back_Total complete tackles	PC12	0.00598402
Back_Total complete tackles	PC13	0.00575746
Back_Total kicks	PC1	0.436971
Back_Total kicks	PC2	0.135424
Back_Total kicks	PC3	0.105002
Back_Total kicks	PC4	0.0779452
Back_Total kicks	PC5	0.0586671
Back_Total kicks	PC6	0.0456789
Back_Total kicks	PC7	0.0291523
Back_Total kicks	PC8	0.0171879
Back_Total kicks	PC9	0.0127372
Back_Total kicks	PC10	0.012065
Back_Total kicks	PC11	0.00907105
Back_Total kicks	PC12	0.00627926
Back_Total kicks	PC13	0.00569727
Back_Total OOA	PC1	0.430402
Back_Total OOA	PC2	0.132141
Back_Total OOA	PC3	0.107908
Back_Total OOA	PC4	0.0918784
Back_Total OOA	PC5	0.0571485
Back_Total OOA	PC6	0.0458511
Back_Total OOA	PC7	0.0261612
Back_Total OOA	PC8	0.0159468
Back_Total OOA	PC9	0.0132612
Back_Total OOA	PC10	0.010713
Back_Total OOA	PC11	0.00848776
Back_Total OOA	PC12	0.00628279
Back_Total OOA	PC13	0.00592917
Back_Total passes	PC1	0.438142
Back_Total passes	PC2	0.123735
Back_Total passes	PC3	0.110166
Back_Total passes	PC4	0.0977961
Back_Total passes	PC5	0.0533758
Back_Total passes	PC6	0.0449013
Back_Total passes	PC7	0.0245474
Back_Total passes	PC8	0.0161647
Back_Total passes	PC9	0.012613
Back_Total passes	PC10	0.0116691
Back_Total passes	PC11	0.00785521
Back_Total passes	PC12	0.00610615
Back_Total passes	PC13	0.00599894
Back_Total receipts	PC1	0.419621
Back_Total receipts	PC2	0.134169
Back_Total receipts	PC3	0.112716
Back_Total receipts	PC4	0.0945143
Back_Total receipts	PC5	0.0596338
Back_Total receipts	PC6	0.0452508
Back_Total receipts	PC7	0.0243457
Back_Total receipts	PC8	0.0160788
Back_Total receipts	PC9	0.0128332
Back_Total receipts	PC10	0.0115838
Back_Total receipts	PC11	0.00842995
Back_Total receipts	PC12	0.00632318
Back_Total receipts	PC13	0.0056887

## Sheet: Table S3
Position_KPI	PC	7_Days_TD	14_Days_TD	21_Days_TD	7_Days_PL	14_Days_PL	21_Days_PL	7_Days_MSR	14_Days_MSR	21_Days_MSR	7_Days_HSR	14_Days_HSR	21_Days_HSR	7_Days_VHSR	14_Days_VHSR	21_Days_VHSR	7_Days_SR	14_Days_SR	21_Days_SR	7_Days_AZ1	14_Days_AZ1	21_Days_AZ1	7_Days_AZ2	14_Days_AZ2	21_Days_AZ2	7_Days_AZ3	14_Days_AZ3	21_Days_AZ3	7_Days_DZ1	14_Days_DZ1	21_Days_DZ1	7_Days_DZ2	14_Days_DZ2	21_Days_DZ2	7_Days_DZ3	14_Days_DZ3	21_Days_DZ3	7_Days_ADZ1	14_Days_ADZ1	21_Days_ADZ1	7_Days_ADZ2	14_Days_ADZ2	21_Days_ADZ2	7_Days_ADZ3	14_Days_ADZ3	21_Days_ADZ3	7_Days_RHIE	14_Days_RHIE	21_Days_RHIE
Back_Carries	PC1	0.0973767	0.159235	0.142157	0.0998553	0.133016	0.133275	0.0729028	0.128663	0.120444	0.0738723	0.124496	0.13656	0.09271	0.148457	0.149129	0.103416	0.131305	0.112481	0.0744885	0.14036	0.153538	0.110467	0.173808	0.154546	0.110299	0.166628	0.153505	0.0952904	0.153017	0.151361	0.102043	0.168092	0.159936	0.120702	0.156089	0.171146	0.0856736	0.164928	0.169934	0.116681	0.191118	0.169832	0.116899	0.16986	0.160082	0.11267	0.194378	0.179509
Back_Carries	PC2	-0.0220421	-0.0874212	-0.0991952	-0.0503411	-0.104458	-0.127693	-0.0826675	-0.150279	-0.161376	0.00613565	-0.0349226	-0.0517136	0.119137	0.111717	0.107728	0.261917	0.25661	0.227283	-0.0643909	-0.125799	-0.158469	-0.0437295	-0.105035	-0.101319	0.0578082	0.0286127	0.0208781	-0.0960056	-0.157359	-0.177147	-0.0499064	-0.10158	-0.111527	0.0848767	0.0440851	0.0468884	-0.00549626	-0.0578261	-0.0761115	0.00742402	-0.0466531	-0.049064	0.0758354	0.0470879	0.0390304	0.123489	0.113337	0.102567
Back_Carries	PC3	0.244668	-0.0306613	-0.145848	0.249817	-0.0233078	-0.128042	0.171845	-0.039117	-0.140161	0.171596	-0.00564426	-0.101695	0.1566	-0.000659921	-0.0759445	0.118744	-0.0111182	-0.0571169	0.183309	-0.0241885	-0.148038	0.242144	0.000242126	-0.101061	0.208833	0.0293982	-0.0465225	0.190463	-0.0238087	-0.128371	0.193461	-0.0176544	-0.123904	0.19197	-0.022038	-0.119848	0.19738	0.0047414	-0.108539	0.241612	0.0217941	-0.0786647	0.210249	0.0390067	-0.0386915	0.179228	-0.0492051	-0.150298
Back_Carries	PC4	0.128496	0.0769226	0.0344221	0.101603	0.0404401	0.0100901	0.120836	0.0935007	0.0633006	0.0560473	0.0184736	-0.0089391	-0.0434172	-0.0993307	-0.130481	-0.190789	-0.233251	-0.218028	0.15488	0.13846	0.116907	0.0835248	0.0323309	-0.00201008	-0.10214	-0.169207	-0.185733	0.130287	0.0890999	0.0627606	0.0738604	0.0312748	0.00402938	-0.0684236	-0.111865	-0.148041	0.0568654	0.0230487	-0.0151664	-0.00369353	-0.0657247	-0.0928391	-0.123426	-0.18396	-0.196307	0.0226235	-0.0201977	-0.0473554
Back_Carries	PC5	0.00302755	0.301118	-0.0689427	-0.00359424	0.227745	-0.0838142	-0.0515084	0.188103	-0.103811	-0.037465	0.170358	-0.067135	0.00692632	0.202652	-0.0217436	0.108742	0.224537	0.0414043	-0.0553353	0.191198	-0.14147	-0.124185	0.142951	-0.170069	-0.143301	0.0290906	-0.18772	-0.0820095	0.14728	-0.167054	-0.109426	0.118467	-0.18222	-0.046883	0.11144	-0.150093	-0.0640738	0.171442	-0.141869	-0.12584	0.120716	-0.177898	-0.150491	0.0339795	-0.180364	-0.0480883	0.17331	-0.135278
Back_Carries	PC6	-0.159223	-0.0176561	-0.175932	-0.134854	-0.0100372	-0.161124	-0.0966622	0.0126207	-0.118887	-0.117259	-0.050262	-0.176341	-0.152876	-0.122428	-0.232993	-0.24976	-0.226452	-0.262783	-0.107545	0.0312069	-0.11708	0.0532769	0.202099	0.0384834	0.183367	0.297637	0.169293	-0.0556803	0.0814458	-0.0537068	-0.0422199	0.0977407	-0.0387616	-0.0161852	0.0663197	-0.0522904	-0.0330386	0.0875433	-0.050835	0.0913711	0.250002	0.0842241	0.168288	0.272152	0.151266	-0.0430833	0.0445561	-0.0999076
Back_Carries	PC7	-0.133567	-0.140169	-0.184259	-0.084836	-0.0871583	-0.150125	0.113836	0.142368	0.0834048	0.0213615	0.0325946	0.0030727	-0.0301094	-0.0485377	-0.0782274	-0.00672316	0.0047518	-0.0114688	0.021943	0.0282672	-0.0349136	-0.0472375	-0.0205422	-0.0742407	-0.0619001	-0.0652487	-0.10063	0.134852	0.159447	0.0992792	0.273249	0.311512	0.217378	0.293171	0.286262	0.249828	-0.0426159	-0.0362357	-0.0910667	-0.115102	-0.11384	-0.149403	-0.0841426	-0.092582	-0.119299	0.122279	0.149242	0.080513
Back_Carries	PC8	-0.069758	-0.0988125	-0.119945	-0.208288	-0.202458	-0.220039	0.0934131	0.131141	0.106084	0.18928	0.303912	0.294293	0.172086	0.284025	0.241451	-0.0135065	-0.0241122	-0.0208147	0.0443649	0.0519377	0.018383	0.102339	0.089892	0.0566067	-0.0418665	-0.0230989	-0.0220513	0.0714462	0.0597779	0.0321777	-0.0271561	-0.0622065	-0.082932	-0.231143	-0.19464	-0.222073	0.0757677	0.109258	0.0731531	0.0962578	0.0940184	0.0650684	-0.00385107	0.018116	0.0138705	-0.090081	-0.104194	-0.101295
Back_Carries	PC9	-0.0380656	-0.0544621	-0.0318889	-0.0880638	-0.0894672	-0.0873246	-0.183256	-0.233806	-0.232592	-0.173461	-0.22217	-0.235461	-0.0383017	-0.0482637	-0.0279797	0.185545	0.213876	0.184414	0.0568626	0.0660654	0.0785812	0.267715	0.288571	0.244503	-0.146161	-0.150494	-0.125843	0.0540438	0.0537545	0.0380785	0.149997	0.167852	0.163967	-0.09994	-0.0585694	-0.0573917	0.0550936	0.100884	0.109078	0.140755	0.169329	0.159478	-0.152754	-0.152207	-0.125913	-0.0865068	-0.094945	-0.0728026
Back_Carries	PC10	-0.0634045	-0.0604157	-0.0619512	0.134114	0.152776	0.154617	0.097715	0.141424	0.139441	-0.0454604	-0.105095	-0.134586	-0.112446	-0.201134	-0.231696	0.284716	0.247709	0.166583	0.0598153	0.117792	0.142304	-0.14732	-0.135354	-0.102178	0.111706	0.0772219	0.0400811	0.153624	0.176844	0.17384	0.0140255	0.0329699	0.0166832	-0.276832	-0.268393	-0.280266	-0.015464	-0.00815365	-0.00811124	-0.043343	-0.0750186	-0.073807	0.176087	0.138279	0.0995686	0.00384633	0.0077456	-0.00121603
Back_Carries	PC11	0.180994	0.162281	0.130239	-0.163519	-0.167999	-0.171233	-0.0157605	-0.034967	-0.0607517	-0.0642393	-0.0103474	-0.0214453	-0.00783342	0.13947	0.151288	-0.140408	0.0279913	0.0479195	-0.0806408	-0.145089	-0.168436	-0.0634902	-0.120611	-0.115616	-0.0131441	0.00768135	0.0190606	0.170855	0.102629	0.10169	0.328408	0.27772	0.213475	-0.263564	-0.122235	-0.0997394	-0.192122	-0.261971	-0.255669	-0.00163959	-0.0105143	-0.0286726	0.100428	0.138897	0.115475	-0.0667154	-0.00267026	0.0368449
Back_Carries	PC12	-0.0250183	-0.0196389	-0.00144225	0.155543	0.16574	0.185107	0.175227	0.152046	0.149979	0.000229219	0.0227121	0.0734968	-0.139684	-0.0678953	-0.039693	-0.106225	0.0642452	0.0607039	-0.221237	-0.283351	-0.269032	0.362113	0.23382	0.153443	-0.040266	-0.0421974	-0.0657844	-0.0978012	-0.166049	-0.149609	0.119222	-0.0106503	-0.0448435	-0.104108	-0.0965161	-0.132052	-0.0750458	-0.0863216	-0.0942663	0.0747802	0.0246686	-0.00957615	-0.0333505	-0.0474075	-0.0712302	0.14846	0.235726	0.19602
Back_Carries	PC13	0.154039	0.108914	0.11685	0.0341279	-0.0201403	0.0171773	0.182767	0.192622	0.155817	-0.108827	-0.0144319	0.023176	-0.129657	-0.0632368	-0.00602069	0.0791346	0.0852057	0.143641	-0.0406287	-0.0947106	-0.114638	0.126651	0.138477	0.0809344	-0.174024	-0.0706996	0.00627004	0.136377	0.0705519	0.0436503	-0.155671	-0.127414	-0.0988183	0.177855	0.110045	0.146027	-0.22318	-0.241648	-0.195394	0.063697	0.10067	0.086841	-0.0428931	0.0973661	0.140789	-0.231842	-0.297769	-0.220462
Back_Kick meters	PC1	0.0978995	0.154302	0.149336	0.104335	0.164623	0.140175	0.0845311	0.137647	0.138921	0.0785559	0.129727	0.151816	0.0918621	0.146422	0.189797	0.0845733	0.112804	0.0982489	0.0845142	0.141493	0.159756	0.115272	0.170768	0.158152	0.0876372	0.13491	0.146335	0.103491	0.15305	0.161885	0.106882	0.167551	0.162174	0.107333	0.176252	0.162279	0.0906793	0.157531	0.17546	0.106814	0.169565	0.163577	0.0946312	0.133572	0.140127	0.117504	0.187637	0.184703
Back_Kick meters	PC2	-0.0178431	-0.093193	-0.0819002	-0.0632022	-0.155442	-0.12803	-0.0973347	-0.172189	-0.167492	-0.00135177	-0.0473459	-0.0425074	0.124534	0.115636	0.170055	0.280342	0.268663	0.247919	-0.0773063	-0.150103	-0.164404	-0.0419298	-0.104748	-0.0799956	0.0776032	0.0476886	0.0655448	-0.0969877	-0.171856	-0.177669	-0.0498011	-0.112199	-0.0997609	0.091101	0.0595132	0.0712995	-0.00743745	-0.0659836	-0.065033	0.0231847	-0.0303475	-0.0131043	0.104091	0.0709418	0.0844097	0.123243	0.0948492	0.119746
Back_Kick meters	PC3	0.265366	0.00461668	-0.148037	0.282851	0.002647	-0.136543	0.209757	0.00373289	-0.127931	0.176213	0.0079319	-0.104162	0.136425	-0.0211025	-0.128514	0.0743368	-0.049948	-0.080583	0.222571	0.0317386	-0.115705	0.249215	0.0182145	-0.10766	0.142645	-0.0250601	-0.115258	0.231568	0.0240509	-0.113265	0.205443	0.0148616	-0.117355	0.16099	-0.0519024	-0.156793	0.207643	0.0197863	-0.116909	0.205471	-0.000617544	-0.117515	0.143597	-0.0205593	-0.102244	0.195603	-0.0348225	-0.156544
Back_Kick meters	PC4	0.0330419	0.0780358	0.0575784	0.0163588	0.059492	0.0358464	0.0611153	0.110255	0.0983513	6.79739e-05	0.0297242	0.0225382	-0.0721498	-0.0675644	-0.107913	-0.150721	-0.133003	-0.12695	0.077212	0.127003	0.122434	-0.036306	-0.00521157	-0.0219363	-0.169167	-0.173551	-0.202315	0.0541002	0.0846769	0.0742164	-0.0125951	0.0206605	0.00660229	-0.123347	-0.122666	-0.115502	-0.0283074	-0.000646263	-0.0205779	-0.111228	-0.0994722	-0.116385	-0.193036	-0.179577	-0.195147	-0.0137801	0.0346931	0.0260186
Back_Kick meters	PC5	-0.0459908	0.262138	-0.110056	-0.0473525	0.257506	-0.124938	-0.0663618	0.176291	-0.135201	-0.059604	0.153015	-0.0878742	-0.0179353	0.188608	-0.0255358	0.0958713	0.233089	0.0605841	-0.089765	0.168305	-0.169395	-0.13053	0.146548	-0.166742	-0.107514	0.0888538	-0.139493	-0.0917977	0.150734	-0.172383	-0.104387	0.146298	-0.161502	-0.0493883	0.155213	-0.13067	-0.0854758	0.165644	-0.149274	-0.119883	0.144709	-0.156646	-0.121357	0.0920316	-0.119399	-0.0572589	0.196823	-0.124719
Back_Kick meters	PC6	0.136349	0.0368791	0.147515	0.126748	0.0284097	0.137163	0.0717459	0.0065712	0.102967	0.109764	0.0811786	0.178686	0.161777	0.161613	0.314779	0.256028	0.237282	0.255068	0.0786909	-0.0185698	0.0805904	-0.0811017	-0.180362	-0.0743607	-0.174461	-0.270487	-0.19953	0.0208239	-0.061743	0.0255989	-0.000788034	-0.106745	-0.0134149	-0.00832514	-0.0814231	0.013722	0.0252403	-0.0609419	0.0302175	-0.105178	-0.216141	-0.106347	-0.1756	-0.246363	-0.170022	0.0261386	-0.0408749	0.0686238
Back_Kick meters	PC7	0.158912	0.179262	0.20999	0.144984	0.180091	0.196049	-0.136686	-0.158914	-0.129548	-0.104634	-0.129795	-0.136193	-0.0306955	-0.0244462	-0.00611791	0.0154011	0.0220683	0.0364763	-0.0107139	-0.0114853	0.0294121	0.0477866	0.0307254	0.0662649	0.0439426	0.051879	0.0762353	-0.107449	-0.136273	-0.104051	-0.218258	-0.255666	-0.189915	-0.217338	-0.254536	-0.176476	0.016195	0.0109389	0.0546151	0.0993484	0.11013	0.12991	0.0744193	0.0801158	0.0935263	-0.106675	-0.123992	-0.0741258
Back_Kick meters	PC8	0.0527647	0.0686172	0.106885	0.164719	0.146435	0.140715	-0.061309	-0.0921601	-0.0761061	-0.135682	-0.228476	-0.237128	-0.102062	-0.182227	-0.212816	0.000679097	-0.0321697	-0.0320091	-0.0503846	-0.0780273	-0.0367234	-0.11885	-0.0983614	-0.0517176	0.0193149	-0.0254907	-0.0187567	-0.074903	-0.0771403	-0.0455756	0.0820109	0.102704	0.126865	0.361331	0.378627	0.336761	-0.0522176	-0.117287	-0.0789069	-0.12271	-0.124214	-0.082763	-0.0750661	-0.104199	-0.0912896	0.10242	0.0853755	0.0924353
Back_Kick meters	PC9	-0.0629154	-0.0524491	-0.0483152	0.217002	0.266442	0.234009	0.1109	0.160392	0.180615	-0.032931	-0.101911	-0.110219	-0.0662946	-0.191575	-0.257408	0.227511	0.173226	0.143573	-0.00777824	0.0309788	0.0593434	-0.217632	-0.207852	-0.14627	0.137986	0.113394	0.115369	0.110693	0.153569	0.169797	-0.0339439	-0.0244361	-0.00512642	-0.120987	-0.203872	-0.147553	-0.0442091	-0.0698997	-0.0467124	-0.0978908	-0.140733	-0.106733	0.184287	0.151142	0.150014	0.0904421	0.0657817	0.0705181
Back_Kick meters	PC10	-0.0762423	-0.0945262	-0.0596442	-0.0217469	-0.0255532	-0.0117834	-0.130449	-0.174076	-0.179252	-0.189343	-0.242273	-0.270374	-0.0794232	-0.105339	-0.121213	0.251014	0.27609	0.226411	0.0403702	0.0714285	0.110919	0.200922	0.211785	0.201812	-0.134687	-0.140947	-0.145595	0.0790041	0.0811918	0.091109	0.202793	0.217027	0.207591	-0.144186	-0.0907377	-0.0625572	0.045173	0.0895467	0.124647	0.0890081	0.109015	0.120341	-0.117124	-0.119182	-0.113745	-0.0471269	-0.0381216	-0.0189922
Back_Kick meters	PC11	0.160397	0.136945	0.115793	-0.146041	-0.209173	-0.178834	-0.0364633	-0.0605636	-0.0922964	-0.0483874	-0.0109587	-0.0419877	-0.00128901	0.102735	0.107872	-0.12045	0.0303768	0.0364882	-0.0567374	-0.106007	-0.118178	-0.134867	-0.169159	-0.147336	0.000464507	0.0280015	0.0425905	0.199558	0.158273	0.164055	0.298635	0.291515	0.246982	-0.225633	-0.155042	-0.0881566	-0.173931	-0.222154	-0.223988	-0.0382805	-0.0417786	-0.0342691	0.0919347	0.137237	0.121287	-0.0455541	0.0144649	0.0534336
Back_Kick meters	PC12	-0.0729452	-0.0534694	-0.0730161	0.0205897	0.0692988	0.0292522	-0.0338132	-0.0596006	-0.0545804	0.0645104	0.00568628	-0.0138074	0.00772802	0.00267776	-0.0343838	-0.143551	-0.0699128	-0.0828039	-0.0761963	-0.105971	-0.0814826	0.0869288	0.0215894	0.0128423	0.063798	0.0211434	-0.0320831	-0.0999159	-0.123069	-0.1102	0.096943	-0.00556594	-0.00748076	-0.225911	-0.156606	-0.117262	0.113482	0.103534	0.0940958	0.000277571	-0.0494145	-0.0690071	-0.00858091	-0.079948	-0.126462	0.333408	0.468214	0.429225
Back_Kick meters	PC13	0.0446386	0.0075672	0.0166177	0.177052	0.195794	0.206146	0.113497	0.0745015	0.0997305	-0.124875	0.00807529	0.109855	-0.237146	-0.0165482	0.155245	-0.269163	0.0574548	0.149302	-0.100697	-0.245189	-0.30959	0.309971	0.144546	0.0743656	-0.169583	-0.04227	0.0345205	0.0215458	-0.135272	-0.166615	0.166923	0.0442618	-0.0055109	-0.0796166	-0.0417933	0.00171005	-0.135573	-0.159704	-0.156179	0.0433903	0.0131243	0.010882	-0.1127	0.035914	0.0809268	-0.0181245	0.0459037	0.074072
Back_Meters carried	PC1	0.104641	0.163421	0.149948	0.104619	0.135294	0.13891	0.0792372	0.132515	0.126921	0.0740336	0.126257	0.141219	0.0909607	0.147296	0.150001	0.0922086	0.122369	0.106484	0.0797711	0.142016	0.157967	0.113578	0.175159	0.156416	0.103085	0.160103	0.148386	0.0985306	0.154464	0.154365	0.10464	0.16897	0.161366	0.119115	0.152538	0.170447	0.0851817	0.163544	0.170793	0.117247	0.189147	0.169027	0.109505	0.163727	0.155616	0.108939	0.189497	0.177633
Back_Meters carried	PC2	-0.0186269	-0.0733504	-0.0904139	-0.0600544	-0.103921	-0.12835	-0.0837641	-0.139795	-0.153398	0.00168276	-0.0296509	-0.0470662	0.11245	0.112332	0.11101	0.246594	0.2497	0.227796	-0.0660291	-0.114902	-0.148825	-0.0455593	-0.0914933	-0.0915417	0.0479711	0.0283913	0.021334	-0.0980949	-0.14785	-0.170342	-0.052648	-0.0968276	-0.108053	0.0644357	0.0408546	0.0467674	-0.0113343	-0.0525908	-0.0703566	0.00144109	-0.039153	-0.043497	0.0655403	0.0482722	0.0404039	0.120171	0.120937	0.113138
Back_Meters carried	PC3	0.268342	-0.000270647	-0.139459	0.265538	-0.00544228	-0.131322	0.191538	-0.0116511	-0.129857	0.168683	-0.00647705	-0.114976	0.138354	-0.023983	-0.112706	0.0786805	-0.0569803	-0.104502	0.20848	0.0145086	-0.124932	0.252887	0.0164054	-0.108612	0.167295	-0.0125087	-0.102133	0.215419	0.00689253	-0.116453	0.208345	0.00209004	-0.122627	0.183096	-0.0301427	-0.143529	0.198188	0.0103876	-0.121653	0.224453	0.00668511	-0.113418	0.161016	-0.0109145	-0.0997199	0.186065	-0.0388592	-0.157365
Back_Meters carried	PC4	0.0750507	0.101917	0.0884799	0.0396309	0.0549451	0.0531528	0.0674873	0.102524	0.0996888	0.00845892	0.0247837	0.0248866	-0.081787	-0.0931504	-0.101147	-0.217472	-0.220983	-0.195217	0.101442	0.144752	0.153674	0.0190735	0.031878	0.0253348	-0.163283	-0.18694	-0.181355	0.0699335	0.0913512	0.0912803	0.00876019	0.0232165	0.0279882	-0.117938	-0.110274	-0.119173	-0.00147656	0.0184346	0.0110305	-0.0703335	-0.0734476	-0.0720757	-0.184158	-0.202301	-0.194484	-0.0378125	-0.0215748	-0.0200015
Back_Meters carried	PC5	-0.0302844	0.287077	-0.0949849	-0.0269968	0.223259	-0.0972628	-0.06309	0.190524	-0.111084	-0.0437948	0.177766	-0.0709851	-0.00809032	0.192778	-0.0356082	0.0843231	0.201125	0.0217537	-0.0721234	0.198434	-0.14702	-0.133912	0.159745	-0.166581	-0.127616	0.0675586	-0.159342	-0.0933988	0.156494	-0.166264	-0.114853	0.138235	-0.173422	-0.0651558	0.115372	-0.149984	-0.0740223	0.183371	-0.138748	-0.121408	0.148812	-0.16331	-0.134256	0.0697045	-0.154428	-0.0628004	0.178196	-0.138349
Back_Meters carried	PC6	-0.166674	-0.0587683	-0.178841	-0.134874	-0.0312401	-0.15252	-0.0978569	-0.00822503	-0.107982	-0.117274	-0.068282	-0.167562	-0.164827	-0.152792	-0.245303	-0.26411	-0.246909	-0.274152	-0.0682881	0.0387685	-0.0771057	0.0619953	0.178418	0.0534853	0.177266	0.281848	0.171592	-0.0263948	0.0884977	-0.0116594	-0.00310679	0.11784	0.0101841	0.00614366	0.0749727	-0.0233968	-0.0224099	0.0772713	-0.031572	0.0931342	0.221847	0.0927813	0.163278	0.252621	0.152752	-0.0358196	0.042657	-0.0771274
Back_Meters carried	PC7	-0.139947	-0.146216	-0.174018	-0.0856529	-0.0890769	-0.1353	0.114322	0.131352	0.0970677	0.0421938	0.0518533	0.0376962	-0.00343854	-0.016783	-0.0465929	0.00555158	0.0118844	-0.0030999	0.0357949	0.0330603	-0.010059	-0.045527	-0.0283066	-0.0594692	-0.0893319	-0.094552	-0.119518	0.117133	0.144225	0.105196	0.256111	0.285467	0.215995	0.303325	0.27548	0.254863	-0.0115579	-0.0166266	-0.057842	-0.122542	-0.129724	-0.148435	-0.12736	-0.129635	-0.147962	0.116546	0.138463	0.0880472
Back_Meters carried	PC8	-0.0542708	-0.0991119	-0.109839	-0.226096	-0.218132	-0.225513	0.0618825	0.0757559	0.0728603	0.184977	0.28337	0.288479	0.194159	0.291041	0.261689	-0.0399163	-0.0347025	-0.0387861	0.0465767	0.0370278	0.00817518	0.131103	0.0993387	0.0824511	-0.0539514	-0.0332644	-0.0209369	0.0678691	0.0399504	0.0321429	-0.00768567	-0.0523654	-0.060457	-0.225105	-0.218563	-0.238974	0.0731442	0.119909	0.0921507	0.128045	0.11358	0.0900379	-0.0119111	0.000658533	0.00562525	-0.091283	-0.112105	-0.104666
Back_Meters carried	PC9	-0.0447277	-0.0400816	-0.0113364	-0.0770876	-0.0659484	-0.0579589	-0.210651	-0.253666	-0.245076	-0.179399	-0.2316	-0.242928	-0.0288174	-0.0383958	-0.0173044	0.173407	0.195925	0.170905	0.0264955	0.0425103	0.0549936	0.273533	0.281459	0.235071	-0.163707	-0.16777	-0.135953	0.0299604	0.0347884	0.0190568	0.169359	0.187904	0.173674	-0.0637436	-0.0536405	-0.0415784	0.0482498	0.0890669	0.10662	0.1316	0.165086	0.15502	-0.157092	-0.162033	-0.130687	-0.0666509	-0.0834902	-0.0523302
Back_Meters carried	PC10	-0.0598813	-0.0786373	-0.0801747	0.138296	0.125653	0.120713	0.0948174	0.119624	0.124312	-0.0370525	-0.0980274	-0.1148	-0.0852602	-0.181866	-0.206772	0.304189	0.248086	0.186237	0.0695114	0.136017	0.144156	-0.144273	-0.128106	-0.0775173	0.0839177	0.0540337	0.0326831	0.174942	0.212925	0.199477	0.0369367	0.0580639	0.0450998	-0.280746	-0.278942	-0.278463	-0.00917528	0.00215286	0.00470047	-0.0400948	-0.0667629	-0.0544026	0.149345	0.122979	0.0998617	-0.0258735	-0.0344975	-0.0283239
Back_Meters carried	PC11	0.159528	0.144766	0.116352	-0.165683	-0.166036	-0.174538	-0.0590376	-0.067122	-0.0824371	-0.0551849	0.00477962	0.00334873	-0.00624039	0.136523	0.145937	-0.144769	0.00873175	0.00994914	-0.0357253	-0.105055	-0.128551	-0.126402	-0.160502	-0.140682	3.88609e-05	0.0188926	0.013108	0.15336	0.0862501	0.0898308	0.37946	0.30999	0.238806	-0.220108	-0.0895338	-0.0757482	-0.178406	-0.239511	-0.240683	-0.0341997	-0.0307377	-0.0429911	0.110203	0.147841	0.10745	-0.0738753	-0.0125554	0.018029
Back_Meters carried	PC12	0.111849	0.0662259	0.0499142	-0.115033	-0.170567	-0.165091	-0.0550105	-0.0387075	-0.0434081	-0.109592	-0.0550612	-0.0349416	-0.0304222	0.0193226	0.0616023	0.0812037	0.0482176	0.0514298	0.201433	0.171844	0.123354	-0.136764	-0.0861086	-0.0628453	-0.096913	-0.0138049	0.0600864	0.231661	0.209429	0.17007	-0.238182	-0.143467	-0.073085	0.162272	0.178554	0.228788	-0.0385163	-0.0635558	-0.0462144	-0.019592	0.0299121	0.0465455	-0.0518777	0.0761143	0.129452	-0.234093	-0.279548	-0.217409
Back_Meters carried	PC13	-0.124427	-0.103824	-0.0885858	-0.0408247	-0.0233452	-0.0450929	-0.268021	-0.243144	-0.199074	0.0544535	-0.0116986	-0.0606026	0.268662	0.112186	0.00808383	0.111637	-0.158889	-0.237419	-0.106576	-0.0131322	0.0527362	-0.238092	-0.135622	-0.0414114	0.136042	0.0453995	-0.00572986	0.16032	0.272674	0.296364	-0.160991	-0.0360714	0.0268047	-0.0449807	-0.0583794	-0.0608731	0.131884	0.161665	0.16876	-0.0780544	-0.0617983	-0.0308441	0.00860574	-0.116815	-0.13643	0.221759	0.20091	0.148471
Back_Total complete tackles	PC1	0.0889683	0.157244	0.14599	0.0879391	0.128185	0.140701	0.0697094	0.131564	0.129405	0.0682866	0.127267	0.143883	0.101073	0.150898	0.18154	0.0971793	0.131379	0.117511	0.0686046	0.140161	0.157046	0.104143	0.17355	0.157271	0.100499	0.162478	0.15457	0.0886561	0.151526	0.154742	0.0956675	0.168896	0.165914	0.114566	0.156542	0.177504	0.0779926	0.163787	0.172256	0.108256	0.186932	0.171328	0.10817	0.167094	0.162153	0.104019	0.190853	0.182353
Back_Total complete tackles	PC2	-0.00264752	-0.0795653	-0.0829427	-0.0398011	-0.101331	-0.12018	-0.0681267	-0.146604	-0.151773	0.0149558	-0.0302359	-0.0428396	0.140144	0.115822	0.137437	0.268383	0.271663	0.241021	-0.0552799	-0.132973	-0.153693	-0.0382448	-0.119379	-0.104682	0.0464345	0.0132507	0.00922139	-0.0848551	-0.166414	-0.175526	-0.0466491	-0.117223	-0.117132	0.0913	0.0455707	0.0526429	-0.00692118	-0.0683262	-0.0782631	0.00281198	-0.0643239	-0.059673	0.0675842	0.034924	0.0290299	0.122645	0.10493	0.102829
Back_Total complete tackles	PC3	0.254353	-0.0197261	-0.135012	0.264557	-0.0129434	-0.127943	0.187237	-0.0226762	-0.12611	0.159999	-0.0116851	-0.105082	0.157318	-0.0230045	-0.114171	0.086447	-0.0459115	-0.089074	0.194538	-0.00972948	-0.130424	0.260208	0.0146489	-0.0916561	0.207128	0.0274059	-0.051735	0.210343	-0.00279764	-0.106266	0.205336	-0.00530944	-0.112619	0.198872	-0.0212055	-0.122529	0.198944	0.00535163	-0.106847	0.251626	0.0302039	-0.0732341	0.205368	0.0341317	-0.0431952	0.186986	-0.0404226	-0.146177
Back_Total complete tackles	PC4	0.112276	0.105982	0.0533573	0.0868139	0.0636297	0.0252932	0.0944139	0.108206	0.0722576	0.0346337	0.0351947	0.00431186	-0.061495	-0.0787784	-0.133316	-0.193997	-0.209709	-0.204901	0.130782	0.158876	0.133388	0.0525455	0.0396587	0.00254717	-0.123702	-0.160744	-0.178613	0.0950657	0.0977016	0.0678639	0.0266025	0.0189825	-0.00475901	-0.105439	-0.12014	-0.159974	0.0317985	0.0332078	-0.00872632	-0.0306977	-0.0549694	-0.0870394	-0.146945	-0.174739	-0.188599	0.00103101	-0.00680821	-0.0392331
Back_Total complete tackles	PC5	-0.0309393	0.279738	-0.116565	-0.0343827	0.215337	-0.127559	-0.068138	0.179266	-0.135389	-0.0573359	0.160719	-0.0974217	-0.0168437	0.177887	-0.0716391	0.0893999	0.204575	0.0133318	-0.0785329	0.193063	-0.167628	-0.111821	0.174553	-0.163713	-0.0955686	0.098115	-0.138153	-0.0872888	0.162597	-0.170354	-0.107089	0.139098	-0.179871	-0.0688519	0.104606	-0.164509	-0.0692502	0.191481	-0.143709	-0.099314	0.170832	-0.153974	-0.0970492	0.103192	-0.130056	-0.0455599	0.189463	-0.134417
Back_Total complete tackles	PC6	-0.171516	-0.0835837	-0.16138	-0.164146	-0.0753076	-0.163214	-0.0986419	-0.0343298	-0.0970105	-0.100738	-0.0654587	-0.141891	-0.159935	-0.132625	-0.239673	-0.250369	-0.23623	-0.243954	-0.0826814	-0.00937565	-0.0794456	0.041663	0.139701	0.0531714	0.197569	0.292187	0.200742	-0.0245533	0.0588985	0.00141571	-0.00270015	0.0932103	0.019643	0.00274153	0.0647786	-0.00224395	-0.0309099	0.0378478	-0.0293638	0.089706	0.200729	0.100855	0.194817	0.275313	0.18781	-0.0322548	0.0256095	-0.0558904
Back_Total complete tackles	PC7	-0.134482	-0.141199	-0.174582	-0.0669955	-0.0707228	-0.127512	0.142723	0.1712	0.120474	0.0587031	0.0838509	0.0603229	-0.00389754	-0.0197758	-0.0607574	-0.000969786	-0.0100098	-0.026366	0.0210611	0.0292503	-0.0223273	-0.0622689	-0.0491169	-0.088913	-0.0694616	-0.0760766	-0.10794	0.112249	0.145101	0.0970605	0.252368	0.292085	0.206142	0.302118	0.260728	0.216266	-0.0348662	-0.0370752	-0.084021	-0.129106	-0.142999	-0.169616	-0.100554	-0.113207	-0.135178	0.125366	0.145997	0.0775134
Back_Total complete tackles	PC8	-0.0386429	-0.079998	-0.0926571	-0.249032	-0.239113	-0.257477	0.0583145	0.0600583	0.0363491	0.179	0.265156	0.274954	0.233643	0.277012	0.300059	-0.0567335	-0.0509925	-0.0355066	0.0413263	0.0531918	0.0103341	0.147367	0.129806	0.0827398	-0.0761873	-0.0681687	-0.040095	0.0384182	0.0185964	-0.0142071	-0.00793502	-0.0476304	-0.0712585	-0.192084	-0.160868	-0.176135	0.0577279	0.116752	0.0809633	0.140287	0.125226	0.0964921	-0.0176434	-0.0209636	-0.00100373	-0.124029	-0.148762	-0.13266
Back_Total complete tackles	PC9	-0.0364613	-0.0531088	-0.020486	-0.0938922	-0.0888784	-0.0792187	-0.143747	-0.186617	-0.180784	-0.188979	-0.248841	-0.272106	-0.081686	-0.0917066	-0.10796	0.214109	0.272776	0.215528	0.0592534	0.060455	0.0950093	0.225588	0.222593	0.192946	-0.112604	-0.143814	-0.134806	0.0809172	0.0706659	0.0747011	0.236409	0.243321	0.224704	-0.146864	-0.101193	-0.0941482	0.0268961	0.0478695	0.0675306	0.12197	0.11991	0.10467	-0.0761161	-0.107429	-0.105588	-0.05632	-0.052272	-0.0282067
Back_Total complete tackles	PC10	0.0378365	0.06964	0.0665082	-0.106233	-0.105695	-0.124388	-0.141298	-0.166269	-0.165355	-0.0376835	-0.0106299	0.0065481	0.0316315	0.0914519	0.138281	-0.18825	-0.19621	-0.161619	-0.051392	-0.0834956	-0.0907962	0.206316	0.216527	0.139189	-0.115891	-0.0934976	-0.0789106	-0.183832	-0.179359	-0.172033	-0.0272119	-0.0232504	-0.0146103	0.340659	0.301556	0.295004	0.0294181	0.0416769	0.0254974	0.0462347	0.103125	0.072332	-0.207976	-0.184908	-0.159008	0.0302862	0.0298912	0.00520838
Back_Total complete tackles	PC11	0.204289	0.188639	0.160057	-0.173915	-0.189557	-0.20621	-0.00778425	-0.0354317	-0.0665292	-0.0549149	-0.00158528	0.0117868	-0.0154373	0.138226	0.218735	-0.176925	-0.0345568	0.0155453	-0.0366545	-0.0963371	-0.128773	-0.125276	-0.15312	-0.162839	-0.0195117	-0.00597512	-0.0011604	0.139832	0.0810002	0.0665081	0.300918	0.24316	0.20029	-0.124221	-0.0256397	-0.00892083	-0.192619	-0.26296	-0.26864	-0.036436	-0.0271427	-0.0500517	0.0969803	0.140392	0.118756	-0.0922776	-0.0567128	-0.0118488
Back_Total complete tackles	PC12	-0.11828	-0.0984548	-0.099098	0.051322	0.0994357	0.0905468	-0.0575313	-0.0936555	-0.0781864	0.0916012	0.0465554	0.0182136	0.0982628	0.0797002	0.0255599	-0.176342	-0.0946922	-0.0937392	-0.206186	-0.196164	-0.161761	0.0752928	0.00334553	0.00819121	0.093322	0.0208731	-0.0170567	-0.0441113	-0.0380222	-0.00922725	0.160754	0.0855986	0.059481	-0.280817	-0.184477	-0.19306	0.0650015	0.0910485	0.084423	0.0189483	-0.0522009	-0.0546818	0.0133894	-0.108525	-0.134222	0.312262	0.413165	0.347291
Back_Total complete tackles	PC13	0.0846107	0.0493731	0.0650115	0.113144	0.0860051	0.116887	0.234936	0.245908	0.243086	0.00171008	0.0658595	0.147012	-0.240848	-0.121139	-0.0709717	-0.0641974	0.124032	0.142701	-0.168187	-0.271592	-0.291927	0.295325	0.248833	0.156639	-0.114603	-0.0518501	0.00309946	-0.113915	-0.199952	-0.194573	0.0963937	0.04502	-0.000123103	-0.091409	-0.0275908	-0.024979	-0.153922	-0.191418	-0.18108	0.0737749	0.0631939	0.051343	-0.0426528	0.0343313	0.0685785	-0.0598559	-0.00286074	-0.00308111
Back_Total kicks	PC1	0.0984006	0.154697	0.151846	0.100848	0.155613	0.140008	0.0772278	0.129227	0.132583	0.0756376	0.124471	0.147466	0.0907492	0.143889	0.189636	0.0864182	0.115878	0.100048	0.0801577	0.139008	0.159623	0.1133	0.17018	0.158417	0.0964188	0.144792	0.145673	0.100142	0.151036	0.161435	0.0997305	0.16341	0.159511	0.107995	0.172518	0.162767	0.0861084	0.154781	0.172374	0.109299	0.17276	0.167354	0.10696	0.146602	0.147405	0.117938	0.190866	0.187425
Back_Total kicks	PC2	-0.0828146	-0.080889	-0.0471674	-0.123074	-0.123646	-0.0845959	-0.146045	-0.161509	-0.134384	-0.0467051	-0.0465198	-0.0265233	0.0779372	0.106851	0.170689	0.246968	0.264885	0.249895	-0.124185	-0.138224	-0.127029	-0.108992	-0.107545	-0.0644565	0.0220474	0.0391755	0.0636108	-0.152973	-0.162753	-0.14869	-0.107555	-0.112754	-0.0788794	0.0409848	0.0695569	0.100619	-0.060919	-0.0625465	-0.03872	-0.0470926	-0.0438965	-0.00816902	0.0408025	0.0550462	0.0755393	0.0790663	0.119379	0.160528
Back_Total kicks	PC3	0.242565	-0.041854	-0.166682	0.255478	-0.0504635	-0.16396	0.170505	-0.0560304	-0.169743	0.169693	-0.0153203	-0.113945	0.165696	0.00722947	-0.0765432	0.145915	0.0163414	-0.0152656	0.185605	-0.0361039	-0.166591	0.235401	-0.0116157	-0.115569	0.191565	0.0231318	-0.0493817	0.184704	-0.045101	-0.160495	0.196137	-0.02227	-0.133366	0.197422	-0.0164309	-0.110904	0.200673	-0.00800553	-0.126583	0.222286	0.00464563	-0.0935498	0.199988	0.0282641	-0.0392973	0.224818	-0.0120325	-0.115868
Back_Total kicks	PC4	0.0820448	0.0638229	0.0499961	0.0694088	0.0456515	0.0296978	0.0885335	0.0917731	0.0919008	0.0255593	0.0208432	0.0195614	-0.0500954	-0.082861	-0.124479	-0.158454	-0.176005	-0.162508	0.119889	0.121749	0.126795	0.0105087	-0.00358654	-0.0163318	-0.14399	-0.182791	-0.195867	0.087837	0.0714475	0.0735188	0.0317939	0.0188788	0.0104976	-0.0893568	-0.130296	-0.122604	0.0149064	-0.000762191	-0.0170806	-0.0677664	-0.1002	-0.109233	-0.172461	-0.192161	-0.198076	0.00836396	-0.00611312	-0.0118783
Back_Total kicks	PC5	-0.0595084	0.247734	-0.147119	-0.0569082	0.241567	-0.15153	-0.0733104	0.181675	-0.145886	-0.073778	0.138719	-0.122314	-0.0510921	0.145035	-0.113128	0.0227983	0.151625	-0.0234789	-0.0786609	0.188121	-0.17332	-0.0941627	0.194782	-0.144995	-0.0770757	0.128752	-0.109742	-0.0761889	0.174024	-0.16709	-0.0924535	0.16888	-0.16119	-0.0551626	0.160705	-0.148288	-0.0727163	0.187485	-0.148263	-0.0875305	0.187879	-0.139542	-0.0888207	0.127756	-0.0987151	-0.0606122	0.194951	-0.150887
Back_Total kicks	PC6	0.148019	0.109729	0.123746	0.125852	0.080606	0.0936212	0.066548	0.0488284	0.0589366	0.106055	0.118213	0.157011	0.16185	0.202722	0.303507	0.264281	0.262714	0.248553	0.0559074	0.0154539	0.0214337	-0.0973776	-0.13542	-0.113883	-0.19894	-0.25258	-0.217863	0.0142597	-0.0268975	-0.0292883	-0.0126215	-0.0610837	-0.0540229	-0.00852429	-0.0396894	-0.0154245	0.0123147	-0.0203487	-0.00914451	-0.121705	-0.173934	-0.139156	-0.199135	-0.225246	-0.187359	0.0208583	0.000872682	0.0266084
Back_Total kicks	PC7	0.144934	0.168459	0.198475	0.154373	0.192296	0.207655	-0.144514	-0.165551	-0.135009	-0.109731	-0.147853	-0.144687	-0.03701	-0.0486251	-0.0276042	0.0253628	0.0291223	0.0445273	-0.012295	-0.0125905	0.0198193	0.0538997	0.0393454	0.0743191	0.0427917	0.0523971	0.0775996	-0.12218	-0.145882	-0.124043	-0.209184	-0.242426	-0.182982	-0.206764	-0.243982	-0.175335	0.0167439	0.0142037	0.0537824	0.098359	0.113929	0.137232	0.0741906	0.0824681	0.0972732	-0.106598	-0.128891	-0.0838235
Back_Total kicks	PC8	0.0373467	0.0656549	0.0919839	0.159782	0.163499	0.153665	-0.05419	-0.0871744	-0.0813458	-0.11866	-0.20989	-0.214659	-0.093372	-0.182994	-0.208607	-0.0199305	-0.0657464	-0.0581588	-0.0624944	-0.0967986	-0.0768997	-0.110658	-0.0926963	-0.0664876	0.0115901	-0.0140612	-0.00292279	-0.0510587	-0.0472164	-0.0339777	0.0766635	0.102566	0.107961	0.353059	0.397459	0.35278	-0.0560812	-0.113616	-0.0901472	-0.124568	-0.120804	-0.0917216	-0.0820053	-0.100105	-0.0819003	0.105081	0.0940824	0.0931209
Back_Total kicks	PC9	-0.0490306	-0.0548244	-0.0310752	-0.0744991	-0.0935446	-0.0730719	-0.173186	-0.206553	-0.212572	-0.181888	-0.232424	-0.247235	-0.0549821	-0.0732818	-0.0530371	0.233985	0.20918	0.213031	0.0499883	0.060494	0.0682958	0.218885	0.239393	0.195879	-0.155845	-0.17042	-0.13401	0.0904061	0.104307	0.0903195	0.234712	0.255671	0.234446	-0.0960424	-0.0579593	-0.019431	0.0314859	0.0436154	0.0629362	0.0979183	0.113864	0.120554	-0.147134	-0.148515	-0.113793	-0.0497271	-0.069526	-0.0337595
Back_Total kicks	PC10	0.072968	0.0859661	0.0735676	-0.233175	-0.246586	-0.234502	-0.126358	-0.156651	-0.184533	0.0529718	0.129297	0.134997	0.100782	0.232702	0.311475	-0.293964	-0.241891	-0.192591	-0.00735072	-0.0488799	-0.105286	0.158297	0.147032	0.0942203	-0.103312	-0.0713912	-0.0496296	-0.0988004	-0.13746	-0.156876	0.0316151	-0.00255801	-0.00657877	0.139386	0.177801	0.129678	0.0206553	0.021925	-0.00704905	0.0885575	0.12478	0.0971244	-0.134105	-0.101684	-0.0792484	-0.0682346	-0.0600003	-0.0568246
Back_Total kicks	PC11	0.169672	0.138584	0.113725	-0.121373	-0.131629	-0.111503	0.0145683	-0.00473637	-0.0337781	-0.0552859	-0.0111929	-0.0314548	-0.0386627	0.0727511	0.0913493	-0.162772	0.0400106	0.0602791	-0.048003	-0.136176	-0.166097	-0.102846	-0.182634	-0.170817	-0.00410047	0.0532173	0.0583795	0.204527	0.11341	0.112378	0.285806	0.260215	0.20285	-0.274583	-0.165622	-0.0933543	-0.206214	-0.252294	-0.265493	-0.0373646	-0.0584751	-0.0700749	0.124814	0.18775	0.162175	-0.0430508	0.0518138	0.0954649
Back_Total kicks	PC12	0.0576439	0.0641705	0.076961	-0.0720743	-0.0985602	-0.0734795	-0.0746047	0.017061	0.0336236	-0.0808135	-0.039136	-0.0219457	0.0549613	0.0223248	0.0634372	0.170884	-0.000469962	0.0242748	0.0874359	0.107419	0.0733619	-0.189539	-0.0683431	-0.0363073	0.0040346	0.00124882	0.0368643	0.175168	0.236377	0.219591	-0.182353	-0.0645255	-0.0327875	0.202008	0.135733	0.124763	-0.0860805	-0.103027	-0.0963507	-0.0229569	0.0238279	0.0497218	0.0565589	0.0633215	0.103269	-0.234585	-0.367338	-0.331733
Back_Total kicks	PC13	-0.209176	-0.124331	-0.102932	0.247565	0.341071	0.3176	-0.0877641	-0.1063	-0.0967955	0.0198616	0.0310143	0.0324721	0.0969151	0.162672	0.247076	-0.140735	-0.113261	-0.0291204	-0.26935	-0.297337	-0.32466	0.0281634	0.0373177	0.0349843	0.00154038	-0.0133531	0.00912836	0.140815	0.140095	0.111481	0.115113	0.0688589	0.0418639	0.0688953	-0.109883	-0.127797	-0.00743825	-0.0195055	-0.00529588	0.00751933	0.0319043	0.0542769	-0.0696026	-0.0704446	-0.0271445	0.0214124	-0.0845943	-0.0932548
Back_Total OOA	PC1	0.107941	0.160193	0.148907	0.108062	0.134124	0.140629	0.0829367	0.131759	0.1294	0.0789827	0.125663	0.142777	0.0938809	0.145366	0.150167	0.0921937	0.11794	0.105168	0.0826202	0.14181	0.159543	0.116964	0.17241	0.155559	0.105543	0.15707	0.148027	0.102614	0.153343	0.156293	0.107218	0.169374	0.163604	0.116641	0.149545	0.168203	0.0875247	0.161324	0.170265	0.120071	0.185583	0.16834	0.113854	0.160837	0.154995	0.112639	0.188433	0.178174
Back_Total OOA	PC2	-0.0328879	-0.0908438	-0.0766339	-0.0578638	-0.0986157	-0.0979824	-0.0882535	-0.148293	-0.136638	0.0032731	-0.0328646	-0.0321267	0.11506	0.116045	0.125568	0.260549	0.268173	0.24698	-0.0753941	-0.130857	-0.134412	-0.0571751	-0.113168	-0.0856837	0.0418189	0.0179353	0.0205079	-0.107124	-0.164096	-0.160886	-0.0541128	-0.104771	-0.0938316	0.0806849	0.0471374	0.0667751	-0.0158043	-0.0602573	-0.0561122	-0.01127	-0.0561818	-0.0419496	0.063944	0.0371397	0.0384707	0.118006	0.119027	0.129269
Back_Total OOA	PC3	0.261112	0.00629577	-0.154206	0.264436	0.00159556	-0.144025	0.187411	-0.00892932	-0.146845	0.167467	0.00599933	-0.115873	0.149396	0.00347657	-0.0941915	0.101765	-0.0205621	-0.0749307	0.196937	0.0135433	-0.149021	0.228808	0.00555642	-0.13203	0.175534	0.00279222	-0.0992853	0.200364	0.00165621	-0.141968	0.198814	0.00264145	-0.14064	0.177606	-0.0247963	-0.151731	0.19186	0.015606	-0.133464	0.211543	0.00765411	-0.125985	0.170863	0.00751968	-0.0929791	0.19014	-0.0206372	-0.156203
Back_Total OOA	PC4	0.0719608	0.0923571	0.0518747	0.0470211	0.0483159	0.0220406	0.0792768	0.114968	0.0855921	0.0143603	0.0281493	0.0089765	-0.0847066	-0.100692	-0.123364	-0.220511	-0.225941	-0.208463	0.102583	0.145821	0.130959	0.0350288	0.0472713	0.0109358	-0.139557	-0.164364	-0.174524	0.0796426	0.101831	0.0762118	0.0235943	0.0409257	0.0183075	-0.114948	-0.109777	-0.134785	0.00146063	0.0139493	-0.0145263	-0.0547379	-0.0583765	-0.0831985	-0.156543	-0.174216	-0.18495	-0.0221933	-0.0100828	-0.0285314
Back_Total OOA	PC5	-0.00715924	0.301343	-0.0430948	-0.0162901	0.226217	-0.0606158	-0.063896	0.18473	-0.0897832	-0.0442026	0.171114	-0.0475797	0.0115734	0.210944	0.0121959	0.141442	0.266024	0.0963088	-0.0725462	0.183449	-0.124813	-0.153404	0.121644	-0.160702	-0.172711	0.00892315	-0.180941	-0.0932375	0.146358	-0.145612	-0.127803	0.114692	-0.159645	-0.0828972	0.0867991	-0.13762	-0.0832054	0.156622	-0.127531	-0.148377	0.104331	-0.164825	-0.170044	0.0234619	-0.163855	-0.0565067	0.179902	-0.0991904
Back_Total OOA	PC6	-0.173725	-0.00802451	-0.195876	-0.147145	0.00511662	-0.172293	-0.113882	0.0130701	-0.137081	-0.122716	-0.0408673	-0.188627	-0.152158	-0.10289	-0.237677	-0.206094	-0.158682	-0.225393	-0.102396	0.0486551	-0.123783	0.0374538	0.202813	0.0188186	0.167386	0.307753	0.15528	-0.0492071	0.100281	-0.0536015	-0.0343166	0.12709	-0.0380517	-0.00298703	0.0953059	-0.0469596	-0.0381738	0.102507	-0.0628003	0.0723775	0.250096	0.0633365	0.165224	0.289306	0.145282	-0.0430568	0.0788706	-0.0975117
Back_Total OOA	PC7	-0.153997	-0.158276	-0.194191	-0.0999307	-0.0894101	-0.14927	0.131752	0.163388	0.109089	0.0592737	0.0849424	0.0637528	0.00469529	0.0033789	-0.0220511	0.0138541	0.0186885	-0.0029676	0.0238753	0.041077	-0.0129808	-0.0420166	-0.0296378	-0.0734818	-0.0820669	-0.0769326	-0.107158	0.140582	0.175179	0.122543	0.2593	0.289473	0.20232	0.243496	0.231911	0.195544	-0.032652	-0.0184665	-0.0706125	-0.11114	-0.120901	-0.146068	-0.0962534	-0.0983954	-0.119249	0.110564	0.140613	0.0745015
Back_Total OOA	PC8	-0.0536379	-0.0847527	-0.103291	-0.174264	-0.159792	-0.168717	0.0945042	0.113908	0.0962169	0.20625	0.316015	0.320115	0.179163	0.283223	0.2597	-0.0603516	-0.032311	-0.0322761	0.025779	0.0318962	0.00492962	0.0873473	0.0559749	0.0307256	-0.0219066	0.00195008	0.00852923	0.0286376	0.0130536	-0.00116288	-0.0646942	-0.109404	-0.117933	-0.26349	-0.241954	-0.266494	0.0642062	0.10601	0.0803318	0.114917	0.103005	0.0761688	0.0415318	0.0588194	0.0543183	-0.0972974	-0.115139	-0.108009
Back_Total OOA	PC9	-0.0556438	-0.0798498	-0.0450214	-0.0822479	-0.090499	-0.0757623	-0.146783	-0.204484	-0.188628	-0.155776	-0.215959	-0.225586	-0.0276765	-0.0425515	-0.0331026	0.218118	0.241971	0.218877	0.0930395	0.105233	0.123858	0.241826	0.250778	0.217173	-0.134973	-0.146295	-0.117215	0.0747353	0.0601339	0.050415	0.176252	0.165406	0.156791	-0.168898	-0.129827	-0.118144	0.0827448	0.123656	0.133495	0.136826	0.149408	0.143991	-0.11875	-0.128934	-0.100895	-0.085322	-0.109005	-0.0756615
Back_Total OOA	PC10	0.0176521	0.0444906	0.0424626	-0.142851	-0.134967	-0.149626	-0.118706	-0.151847	-0.150527	0.0240673	0.0759112	0.0933066	0.0892959	0.183852	0.197513	-0.241463	-0.19799	-0.159911	-0.0320303	-0.08738	-0.11676	0.203651	0.196651	0.126767	-0.137286	-0.0964903	-0.073385	-0.14734	-0.179333	-0.182313	-0.0171242	-0.0219112	-0.0272737	0.311796	0.274065	0.257329	0.0428667	0.0549801	0.0332884	0.0846153	0.13305	0.0974743	-0.219557	-0.174962	-0.146376	-0.0117661	-0.00180746	-0.019957
Back_Total OOA	PC11	0.166279	0.147597	0.129021	-0.204222	-0.203154	-0.207529	-0.0324787	-0.0611219	-0.0789515	-0.0755705	-0.0106939	-0.00892462	-0.00469702	0.157567	0.177884	-0.184128	0.00863025	0.0469248	-0.0687139	-0.148302	-0.166935	-0.0518074	-0.114998	-0.11017	-0.0200804	0.0020309	0.013899	0.168583	0.0761172	0.0749103	0.340845	0.27114	0.221298	-0.198253	-0.0899241	-0.0601532	-0.177773	-0.240767	-0.238327	0.00118925	-0.00583082	-0.0225579	0.0804413	0.120408	0.101555	-0.076594	-0.0142279	0.0344915
Back_Total OOA	PC12	-0.0309206	-0.0477385	-0.0466064	0.109278	0.125498	0.112659	0.134418	0.0907775	0.0852381	0.0344645	0.0395853	0.0496829	-0.153026	-0.0837195	-0.0653515	-0.151887	0.0360279	0.0538043	-0.172407	-0.229207	-0.196412	0.290162	0.175312	0.115882	0.0100151	-0.0177101	-0.0485292	-0.160814	-0.21255	-0.179704	0.15168	0.0540865	-0.00804251	-0.236729	-0.119674	-0.133026	-0.00101522	0.00635589	-0.00486578	0.0561597	-0.0111008	-0.0357625	-0.0132025	-0.0677767	-0.089049	0.208189	0.348768	0.2968
Back_Total OOA	PC13	0.135396	0.0927496	0.100578	0.0891245	0.0598858	0.0979684	0.21345	0.208339	0.180926	-0.0911851	-0.00897631	0.0577716	-0.199821	-0.0971998	0.00099976	0.00694676	0.139665	0.19652	-0.0680322	-0.140182	-0.201767	0.244548	0.201644	0.105506	-0.176173	-0.0681043	0.0258685	0.0675486	-0.0203981	-0.058021	-0.0227409	-0.0689643	-0.0829912	0.101276	0.0773274	0.0925659	-0.211595	-0.237747	-0.217579	0.0537028	0.0739303	0.0590352	-0.0498605	0.0782441	0.151117	-0.217464	-0.232355	-0.170785
Back_Total passes	PC1	0.0977157	0.153921	0.14415	0.0989418	0.127642	0.133916	0.0768119	0.128601	0.126285	0.0772226	0.124786	0.141484	0.0934967	0.144419	0.150921	0.0987644	0.123064	0.109179	0.0786907	0.141579	0.159749	0.116788	0.176018	0.160483	0.109191	0.161153	0.153908	0.0987762	0.153348	0.156167	0.104685	0.17068	0.166392	0.116581	0.150726	0.17125	0.0880362	0.163593	0.174254	0.11924	0.1875	0.173084	0.113977	0.161856	0.158092	0.112971	0.188551	0.179431
Back_Total passes	PC2	-0.0310817	-0.0844123	-0.0700411	-0.0617548	-0.102061	-0.100328	-0.0916318	-0.153904	-0.141595	-0.00492595	-0.0407229	-0.0366743	0.109077	0.112572	0.126443	0.25255	0.2602	0.236115	-0.0696845	-0.127843	-0.135963	-0.0571552	-0.114948	-0.0868571	0.0313707	0.0134879	0.021437	-0.105568	-0.162486	-0.162628	-0.0580132	-0.106119	-0.0948703	0.0642414	0.0440118	0.065458	-0.017952	-0.0662184	-0.0612215	-0.0134717	-0.0596031	-0.0409393	0.0508982	0.0314011	0.0386298	0.110041	0.11238	0.124193
Back_Total passes	PC3	0.252611	-0.0162117	-0.15124	0.253852	-0.0172328	-0.141797	0.175666	-0.0406315	-0.158826	0.176936	-0.00852318	-0.119689	0.159521	-0.000210303	-0.0857265	0.121926	-0.00732138	-0.0566015	0.196981	-0.00298697	-0.147726	0.246233	0.00254659	-0.11743	0.1888	0.0179079	-0.0715071	0.197117	-0.0169573	-0.139597	0.197944	-0.0117335	-0.137094	0.188795	-0.0255524	-0.139203	0.204771	0.0149724	-0.117226	0.230295	0.0130487	-0.103836	0.183487	0.0200924	-0.0678947	0.194562	-0.0272637	-0.144482
Back_Total passes	PC4	0.101043	0.106836	0.0463962	0.0755709	0.0693613	0.0252642	0.103448	0.127244	0.0801665	0.0449025	0.0531381	0.017285	-0.0564211	-0.0757173	-0.1137	-0.183952	-0.193684	-0.186483	0.129304	0.165801	0.12705	0.0387009	0.0450458	-0.00794938	-0.154377	-0.190134	-0.209231	0.101892	0.112898	0.0693832	0.0395782	0.0420457	0.000959506	-0.101468	-0.109309	-0.155446	0.0222873	0.0360465	-0.0152581	-0.0537241	-0.0701115	-0.108766	-0.174449	-0.199997	-0.216317	-0.00590255	-0.00533422	-0.0427651
Back_Total passes	PC5	-0.0696964	0.254916	-0.1397	-0.0663272	0.200442	-0.139381	-0.0930654	0.175127	-0.14667	-0.0961954	0.142652	-0.12103	-0.0605505	0.14933	-0.0891872	0.0576786	0.174177	-0.00946251	-0.0944114	0.19179	-0.17464	-0.110648	0.200765	-0.14072	-0.067805	0.152555	-0.0885291	-0.0970241	0.171124	-0.168838	-0.115542	0.154268	-0.173294	-0.0599676	0.133447	-0.139301	-0.0879743	0.193732	-0.142037	-0.0920141	0.20335	-0.126259	-0.0727821	0.14715	-0.0861359	-0.0683585	0.188161	-0.14249
Back_Total passes	PC6	0.139311	0.116064	0.139707	0.119926	0.0873883	0.122626	0.0772759	0.0668982	0.0866955	0.11215	0.127461	0.161351	0.157538	0.194354	0.224175	0.286384	0.297122	0.267825	0.0620308	0.038018	0.0635707	-0.103708	-0.135506	-0.0882572	-0.191171	-0.243286	-0.195639	-0.00773197	-0.0438655	-0.0269448	-0.0317016	-0.0678669	-0.0433632	-0.0251153	-0.038439	-0.0114399	0.0109638	-0.00600737	0.0177363	-0.125436	-0.176644	-0.121787	-0.183916	-0.227855	-0.183291	0.0128143	0.00612284	0.0370765
Back_Total passes	PC7	0.154086	0.173191	0.194715	0.100958	0.111327	0.162441	-0.137384	-0.146233	-0.107816	-0.0656795	-0.0779295	-0.0653436	-0.0018127	0.00086811	0.0333483	-0.00487248	-0.0209436	0.0154196	-0.0229362	-0.0193268	0.0205609	0.00577426	0.00675675	0.0506254	0.0733445	0.0740918	0.111405	-0.109964	-0.123725	-0.0883009	-0.249755	-0.279928	-0.206024	-0.266527	-0.258776	-0.221194	0.0152007	0.0104841	0.0609286	0.0904681	0.110976	0.139894	0.108662	0.115728	0.135772	-0.11381	-0.146086	-0.0750438
Back_Total passes	PC8	-0.0724827	-0.10173	-0.118455	-0.189834	-0.165922	-0.173162	0.0877738	0.108179	0.0925265	0.226627	0.318148	0.313291	0.172136	0.253578	0.225311	-0.0568557	-0.0596154	-0.0518564	0.036302	0.0435026	0.0145369	0.0765773	0.0603631	0.043952	0.0116235	0.0262982	0.0374174	0.034116	0.0181153	-0.00151342	-0.101262	-0.146878	-0.14517	-0.252547	-0.238697	-0.248654	0.0834813	0.12856	0.101335	0.0926868	0.0808487	0.0645336	0.0486784	0.0503643	0.0603209	-0.0671697	-0.0880776	-0.0794581
Back_Total passes	PC9	-0.0513018	-0.0622517	-0.0279046	-0.100757	-0.0989102	-0.0861344	-0.173745	-0.200566	-0.186465	-0.174797	-0.204939	-0.198312	-0.0258809	-0.0157041	0.0138371	0.19664	0.211831	0.200781	0.0671721	0.0767162	0.097567	0.279951	0.293489	0.253776	-0.144773	-0.171748	-0.145837	0.0711358	0.0631742	0.0499431	0.127369	0.121502	0.129545	-0.138199	-0.113333	-0.105897	0.0688988	0.102593	0.123208	0.149314	0.174149	0.164756	-0.119663	-0.146352	-0.119203	-0.087048	-0.112167	-0.0678703
Back_Total passes	PC10	0.0608127	0.0748148	0.0635526	-0.146536	-0.144972	-0.154534	-0.0987691	-0.129948	-0.141292	0.0307927	0.102388	0.114514	0.0738959	0.197871	0.219807	-0.274267	-0.210104	-0.162944	-0.0394028	-0.0842871	-0.117123	0.181253	0.157945	0.105545	-0.108814	-0.0749862	-0.0597132	-0.171921	-0.195696	-0.194183	-0.0497974	-0.0544932	-0.0450027	0.277702	0.264452	0.250347	0.0334357	0.0442898	0.0288605	0.0722174	0.107327	0.077594	-0.197489	-0.157782	-0.13442	-0.0113798	0.00908427	-0.00438223
Back_Total passes	PC11	0.194926	0.165439	0.131344	-0.178935	-0.204962	-0.208343	-0.0194479	-0.0254973	-0.0578168	-0.0474512	0.0395011	0.0405521	0.0177357	0.159972	0.190483	-0.107165	0.0128686	0.0528885	-0.0489995	-0.11151	-0.15154	-0.0788486	-0.081722	-0.0924487	-0.0418893	-0.0178681	0.00704963	0.168185	0.108003	0.0884756	0.337468	0.283613	0.224474	-0.193753	-0.0875863	-0.0608823	-0.210424	-0.275175	-0.275144	-0.0100276	-0.00132447	-0.0136369	0.0834466	0.127355	0.121858	-0.122722	-0.0969351	-0.047573
Back_Total passes	PC12	0.120213	0.0740628	0.0790003	0.0620351	0.00144647	0.0418177	0.15569	0.156911	0.142323	-0.0960559	-0.0308126	0.0447114	-0.123033	-0.0532869	0.0524966	0.028166	0.0877254	0.155094	0.0421848	-0.000184713	-0.0592708	0.106679	0.104512	0.0455058	-0.156122	-0.0620357	0.0407469	0.114798	0.0722127	0.0249613	-0.18219	-0.157116	-0.130267	0.236263	0.130913	0.15278	-0.160808	-0.18286	-0.153761	0.0528718	0.0781753	0.073242	-0.0646025	0.0774948	0.161466	-0.241011	-0.326618	-0.255928
Back_Total passes	PC13	0.0330645	0.0293403	0.0324376	0.131245	0.128203	0.135894	0.156351	0.152322	0.13434	-0.0059885	0.0395205	0.0809566	-0.156167	-0.0796633	-0.0331946	-0.0738786	0.04377	0.0740377	-0.277934	-0.303004	-0.290673	0.355297	0.260548	0.148423	-0.0490462	-0.0880163	-0.0757169	0.00499424	-0.0479019	-0.045926	0.00783914	-0.0613459	-0.102219	-0.110433	-0.086551	-0.112072	-0.144923	-0.170713	-0.164181	0.0887697	0.0433164	0.00117478	0.0120916	-0.0322464	-0.0277743	0.14954	0.237574	0.216707
Back_Total receipts	PC1	0.0998199	0.163549	0.151958	0.0999822	0.134976	0.140934	0.0782723	0.135541	0.133528	0.0766627	0.129319	0.146264	0.0873655	0.143929	0.148732	0.0899479	0.118459	0.103385	0.0757813	0.142857	0.16135	0.112047	0.174437	0.157995	0.103822	0.161418	0.149559	0.0947902	0.153117	0.154493	0.100538	0.170298	0.164879	0.115749	0.151231	0.168811	0.085234	0.166428	0.174448	0.113477	0.187274	0.169517	0.110269	0.162995	0.154608	0.110418	0.190478	0.179261
Back_Total receipts	PC2	-0.0168485	-0.09322	-0.0999398	-0.0492141	-0.111856	-0.130842	-0.0747302	-0.150664	-0.157147	0.0153842	-0.0361222	-0.0515574	0.125435	0.111508	0.108473	0.267701	0.259508	0.229064	-0.0564724	-0.128873	-0.156307	-0.0273453	-0.106229	-0.0979661	0.0779846	0.0420397	0.0294785	-0.0875974	-0.162527	-0.17587	-0.0298561	-0.0976501	-0.106189	0.100037	0.0524457	0.057318	0.00711535	-0.0550649	-0.0703094	0.0242123	-0.0379226	-0.0421127	0.100005	0.0616827	0.0470283	0.136959	0.115744	0.109099
Back_Total receipts	PC3	0.259304	-0.021143	-0.135682	0.26791	-0.0123941	-0.117731	0.197203	-0.0205405	-0.122633	0.178787	-0.00670685	-0.102523	0.142869	-0.0257656	-0.101546	0.080342	-0.0558516	-0.0933812	0.209072	0.00167307	-0.118885	0.256101	0.00230348	-0.100384	0.185287	0.00460049	-0.074786	0.218886	-0.00442383	-0.107237	0.210756	-0.000962457	-0.110028	0.193754	-0.0211287	-0.124561	0.206204	0.00909226	-0.102759	0.229475	0.00332625	-0.0965592	0.178872	0.00416088	-0.0733096	0.189936	-0.04339	-0.147415
Back_Total receipts	PC4	0.0992893	0.0869087	0.0605253	0.0676692	0.0429466	0.0268797	0.0870709	0.0957584	0.0783402	0.0305502	0.023025	0.012123	-0.0673575	-0.100606	-0.116069	-0.203773	-0.222321	-0.199764	0.122247	0.133239	0.125655	0.04548	0.0265857	0.00502472	-0.125087	-0.169781	-0.172047	0.0889525	0.0802701	0.0691859	0.0261823	0.0161813	0.00379495	-0.102172	-0.118986	-0.140106	0.0207596	0.00777212	-0.0134106	-0.0406646	-0.0712868	-0.0826942	-0.142836	-0.177739	-0.179611	-0.00311753	-0.0189889	-0.0297268
Back_Total receipts	PC5	0.00726316	0.291677	-0.0794803	0.000261327	0.2203	-0.0926513	-0.0408443	0.190578	-0.107222	-0.0302575	0.17613	-0.0644605	0.0138402	0.206821	-0.0149077	0.132844	0.242633	0.0635757	-0.048794	0.197935	-0.137517	-0.131679	0.130234	-0.179361	-0.143042	0.0236135	-0.187583	-0.0730048	0.152854	-0.162836	-0.096742	0.123767	-0.17811	-0.0656551	0.0931294	-0.156391	-0.0609258	0.172717	-0.139419	-0.124464	0.113674	-0.182374	-0.146728	0.0304893	-0.176686	-0.0370053	0.182127	-0.122667
Back_Total receipts	PC6	-0.152684	-0.00786536	-0.175757	-0.121853	0.0154841	-0.143429	-0.101538	0.010652	-0.127621	-0.133959	-0.0618744	-0.191763	-0.167669	-0.129516	-0.247995	-0.244977	-0.204058	-0.252721	-0.099629	0.0386052	-0.117643	0.0600975	0.198403	0.0270747	0.172861	0.29855	0.161013	-0.0334919	0.101631	-0.04299	-0.0259497	0.112755	-0.0342921	-0.00741004	0.0783381	-0.0522268	-0.0436046	0.0864883	-0.0599416	0.0912087	0.245263	0.0727063	0.172016	0.278484	0.14912	-0.0432444	0.0583085	-0.098143
Back_Total receipts	PC7	-0.143672	-0.145794	-0.175232	-0.0896709	-0.0831042	-0.138774	0.121509	0.144426	0.105265	0.0277613	0.0413593	0.0261339	-0.0311904	-0.0394106	-0.064558	-0.0160606	-0.0141635	-0.0298611	0.0134343	0.0320597	-0.0137037	-0.0312916	-0.0139215	-0.0630407	-0.0792921	-0.076362	-0.106465	0.113277	0.1465	0.101298	0.257429	0.290975	0.217202	0.303892	0.281479	0.251816	-0.0384864	-0.0209695	-0.0704888	-0.119041	-0.116545	-0.146738	-0.112375	-0.116593	-0.137443	0.121402	0.15469	0.0878833
Back_Total receipts	PC8	-0.0880774	-0.121949	-0.135378	-0.217249	-0.196026	-0.21025	0.0869293	0.101894	0.0821331	0.20328	0.28819	0.276095	0.172699	0.252018	0.210868	-0.021399	-0.0100325	-0.0256958	0.0602209	0.0684068	0.0383021	0.118744	0.0951638	0.0677896	-0.0338199	-0.0114741	-0.0152349	0.0594174	0.0521479	0.0300052	-0.0200238	-0.063778	-0.0769421	-0.23394	-0.214027	-0.244054	0.0882031	0.140375	0.105414	0.114028	0.0987993	0.0683887	0.0166172	0.0253341	0.0193394	-0.0914139	-0.112845	-0.110253
Back_Total receipts	PC9	-0.0300736	-0.0459143	-0.0157219	-0.0755312	-0.0735308	-0.0689767	-0.190706	-0.238649	-0.227538	-0.191008	-0.236704	-0.229724	-0.0281728	-0.0483601	-0.0215595	0.185194	0.191437	0.173454	0.0629942	0.0444072	0.0603184	0.267018	0.278676	0.237994	-0.161202	-0.147335	-0.11858	0.0534357	0.0365188	0.0223268	0.195546	0.191044	0.176165	-0.105097	-0.0583312	-0.0544998	0.0579111	0.0902453	0.103254	0.13648	0.164067	0.156466	-0.17314	-0.165577	-0.130748	-0.0660669	-0.0826376	-0.0538143
Back_Total receipts	PC10	0.0303149	0.0610525	0.060022	-0.134373	-0.119561	-0.125182	-0.108188	-0.118172	-0.125564	0.0594609	0.122277	0.130602	0.118557	0.196808	0.206129	-0.26731	-0.247577	-0.209123	-0.0769747	-0.104169	-0.11661	0.161245	0.169684	0.112369	-0.0825611	-0.0606367	-0.0595617	-0.20469	-0.207969	-0.204964	-0.0594785	-0.063153	-0.0583569	0.297235	0.249305	0.22726	0.028628	0.0385855	0.019514	0.0546703	0.098833	0.0691485	-0.169168	-0.143117	-0.131066	0.02123	0.0230962	0.00339764
Back_Total receipts	PC11	0.191723	0.160326	0.134712	-0.196709	-0.209933	-0.200411	-0.0278012	-0.0429202	-0.0705508	-0.0575837	0.0302138	0.025485	-0.00429688	0.172048	0.195311	-0.188615	0.00955912	0.0372998	-0.066084	-0.136787	-0.169722	-0.0626433	-0.113708	-0.115483	-0.0334112	-0.0105322	0.00878589	0.191666	0.103608	0.0959863	0.324247	0.2583	0.194608	-0.167277	-0.0827481	-0.0537378	-0.207359	-0.260105	-0.252294	-0.00920555	-0.00735287	-0.0279869	0.0929596	0.142481	0.120469	-0.0932086	-0.0390476	0.00702177
Back_Total receipts	PC12	-0.120582	-0.111532	-0.124612	-0.012808	0.05032	0.00584252	-0.134771	-0.168138	-0.163876	0.0967538	0.0277826	-0.0286036	0.0891777	0.0411479	-0.0139973	-0.123481	-0.0966113	-0.108302	-0.0164827	-0.0165604	0.0154483	-0.0720151	-0.105874	-0.0629961	0.137243	0.0716412	0.01284	-0.0404778	-0.0241627	-0.00712476	0.14322	0.0962462	0.0799086	-0.268429	-0.153947	-0.154471	0.159057	0.180804	0.160057	-0.0490197	-0.0980261	-0.0849197	0.021066	-0.093175	-0.126395	0.272935	0.381876	0.322035
Back_Total receipts	PC13	0.0932261	0.026601	0.0181819	0.1389	0.0902151	0.0918972	0.244326	0.200504	0.167386	-0.0411191	0.0298512	0.0667139	-0.236215	-0.0853963	-0.0400795	-0.143498	0.12053	0.137468	-0.140115	-0.223165	-0.215127	0.369955	0.250645	0.151479	-0.0866278	-0.0518094	-0.0463537	-0.0652454	-0.172964	-0.166405	0.0448325	-0.054545	-0.0793073	-0.162416	-0.0635251	-0.0605592	-0.138122	-0.149135	-0.142546	0.0691243	0.0317905	-0.0124483	-0.0219046	0.0153436	0.00509907	0.0798986	0.202768	0.196542
Forward_Carries	PC1	0.114043	0.130755	0.148963	0.101163	0.122572	0.1221	0.127715	0.11638	0.136084	0.0942382	0.12372	0.16626	0.0897999	0.114997	0.156474	0.0578441	0.0833481	0.110427	0.0994476	0.130635	0.147762	0.119837	0.147211	0.159683	0.121765	0.138706	0.176874	0.116321	0.147521	0.154956	0.130646	0.164406	0.14938	0.150415	0.173995	0.171212	0.088005	0.1272	0.160768	0.127029	0.151124	0.14383	0.144362	0.177635	0.169802	0.155966	0.188692	0.200878
Forward_Carries	PC2	-0.0828803	-0.0356752	-0.0194398	-0.0842793	-0.0367007	-0.0164179	-0.073785	-0.0325214	-0.0267903	-0.0481213	-0.0308827	-0.0263577	-0.0330349	-0.0186606	-0.0115697	-0.0131993	-0.0111283	-0.00189069	-0.0644158	-0.0300873	-0.013245	-0.0752944	-0.0386473	-0.0223616	-0.0569319	-0.0279183	-0.0135491	-0.0630646	-0.0273309	-0.0101236	-0.0655433	-0.0359419	-0.0159533	-0.0580693	-0.0274901	-0.0057937	-0.0600053	-0.036213	-0.025258	-0.082032	-0.0492048	-0.030053	-0.0685377	-0.037637	-0.0167318	0.0516644	0.0986353	0.126254
Forward_Carries	PC3	-0.178369	0.121019	0.221916	-0.160557	0.160712	0.240437	-0.17991	0.05461	0.123946	-0.134084	0.00456095	0.0593079	-0.127095	-0.0304084	-0.00741572	-0.0772817	-0.032719	-0.022109	-0.161204	0.092986	0.18582	-0.20126	0.0591774	0.14712	-0.183007	-0.00754828	0.054792	-0.189381	0.0898772	0.181367	-0.193854	0.0378235	0.0985055	-0.228418	-0.0219624	0.0338869	-0.140846	0.0564038	0.147446	-0.191944	0.0498566	0.113991	-0.216583	-0.0015579	0.0664606	-0.234199	-0.0336735	0.0252134
Forward_Carries	PC4	0.229674	0.152862	0.098629	0.276757	0.203025	0.131905	0.0973568	0.0384772	-0.0126738	-0.00349855	-0.0416199	-0.115786	-0.0875372	-0.128131	-0.211211	-0.1023	-0.163861	-0.241987	0.177596	0.135333	0.0825949	0.112047	0.0649317	0.00608092	-0.0625184	-0.0978957	-0.17501	0.153883	0.114253	0.0550291	0.0577246	0.00391594	-0.0512435	-0.123704	-0.181896	-0.220505	0.0852681	0.0526978	-0.000242314	0.0793823	0.0296541	-0.0252152	-0.0559214	-0.101048	-0.146228	-0.0614894	-0.12358	-0.18343
Forward_Carries	PC5	-0.0497184	0.230214	-0.195616	-0.0633089	0.211956	-0.220344	-0.0805398	0.143247	-0.129584	-0.052249	0.12302	-0.0950316	-0.0120663	0.102776	-0.0539061	0.0262154	0.109717	0.0166983	-0.0615813	0.210109	-0.169203	-0.0900438	0.196994	-0.155336	-0.0637575	0.14785	-0.0986436	-0.0727869	0.211576	-0.17229	-0.0361312	0.216011	-0.112068	-0.016259	0.188692	-0.0715773	-0.0611601	0.164852	-0.15628	-0.0863775	0.174552	-0.138889	-0.0790422	0.182679	-0.110169	-0.0226135	0.196785	-0.0963516
Forward_Carries	PC6	0.140305	0.100453	0.117089	0.139585	0.102216	0.103365	0.0149323	0.00995437	0.00488465	0.105698	0.13259	0.167472	0.170752	0.192438	0.252338	0.235926	0.300696	0.38511	0.00693681	-0.0220786	-0.0323707	-0.0954022	-0.117904	-0.113059	-0.0921698	-0.0864293	-0.100229	-0.15537	-0.200155	-0.197547	-0.194092	-0.221429	-0.172918	-0.0624583	-0.0674577	-0.057003	0.0270238	0.018254	0.0123297	-0.0484384	-0.0716831	-0.0583945	-0.0894321	-0.0923822	-0.0765027	-0.0100262	-0.0149127	-0.00848123
Forward_Carries	PC7	-0.0131836	0.00435601	-0.00895805	0.0402937	0.0635794	0.044439	-0.176361	-0.127638	-0.151292	-0.0817614	-0.114966	-0.144322	-0.0369756	-0.064647	-0.0788386	-0.0117693	-0.00239461	-1.97893e-05	-0.0971735	-0.0717209	-0.0812233	-0.00672377	0.00883029	0.0017155	0.280141	0.255603	0.296869	-0.116529	-0.0952167	-0.0996988	-0.164371	-0.174259	-0.142364	-0.18692	-0.177333	-0.17199	-0.0205603	-0.0187044	-0.0297964	0.088878	0.0948406	0.079836	0.345047	0.346648	0.304656	-0.00435976	-0.0151006	-0.0282657
Forward_Carries	PC8	0.0459837	0.00371156	0.0477901	0.0349739	-0.0206876	0.00985324	-0.157168	-0.152124	-0.143526	-0.203688	-0.286324	-0.350588	-0.0827702	-0.122053	-0.141176	0.233775	0.321835	0.415425	0.0141159	-0.00811795	0.0473321	-0.0916408	-0.101683	-0.0477515	-0.0252524	-0.0428897	-0.0112877	0.198472	0.183633	0.207672	0.164297	0.16532	0.175153	0.0800302	0.0667405	0.081405	-0.0447953	-0.079947	-0.0470342	-0.0935591	-0.108243	-0.0576396	0.00854273	-0.0103715	0.0311272	-0.0118379	-0.0467176	-0.0111646
Forward_Carries	PC9	0.0498988	0.0431565	0.0823631	0.0459453	0.0452791	0.0665985	-0.131856	-0.113428	-0.109985	-0.0566353	-0.0838983	-0.0952644	-0.0717913	-0.0826596	-0.0893986	-0.130887	-0.169103	-0.214399	-0.0688576	-0.0582731	-0.0124809	-0.0695986	-0.0619045	-0.0399123	0.0275335	0.00999186	0.00136175	-0.246049	-0.236265	-0.197897	-0.0297019	-0.0170312	-0.00362231	0.425866	0.388796	0.345347	-0.0159765	-0.024432	0.00912644	-0.0399518	-0.0406732	-0.0201242	-0.0613098	-0.0718713	-0.0700902	0.1155	0.0940229	0.0807355
Forward_Carries	PC10	-0.0289557	-0.0407707	-0.0451676	-0.209425	-0.205914	-0.201979	-0.283282	-0.213066	-0.230222	-0.0687742	-0.070534	-0.100639	0.0150347	0.0375805	0.0419503	0.0438556	0.0750288	0.0658165	0.200635	0.205034	0.225265	0.340419	0.285178	0.25794	-0.098203	-0.0818711	-0.101788	-0.0556811	-0.0775544	-0.0692936	-0.141237	-0.109859	-0.0884983	-0.0311911	-0.018085	0.00179247	0.133146	0.152221	0.177082	0.165604	0.145324	0.118159	-0.089294	-0.0891845	-0.090436	0.0450932	0.0477959	0.0536857
Forward_Carries	PC11	0.120125	0.128635	0.168257	-0.141926	-0.119616	-0.123738	0.135524	0.16572	0.185224	-0.0776598	-0.0069125	0.0122452	-0.154602	-0.121019	-0.137147	0.0529671	0.0965113	0.131612	-0.115444	-0.121344	-0.117536	0.189925	0.168643	0.157193	-0.0518066	-0.0615761	-0.0560135	-0.311301	-0.301231	-0.272447	0.359001	0.255717	0.17999	-0.103693	-0.0953085	-0.078841	-0.0798672	-0.0951674	-0.108335	0.0687576	0.055811	0.0451232	0.0245292	0.0265615	0.0424775	-0.0262649	-0.0261233	-0.0352525
Forward_Carries	PC12	-0.209773	-0.159338	-0.154812	0.293056	0.376589	0.432733	0.0346398	-0.00634025	-0.0505368	0.054573	-0.0549578	-0.162199	0.030841	-0.0808053	-0.182327	0.145673	0.0962907	0.0567757	0.0452113	0.0537971	0.0913833	0.0962048	0.113513	0.0690541	0.0639556	0.0167199	-0.0500353	-0.195258	-0.16948	-0.12537	0.0827476	0.0407416	-0.000438119	0.0273199	-0.0403703	-0.102255	0.053187	0.0507885	0.0715798	0.00361766	-0.0173908	-0.0486163	0.016651	-0.0534427	-0.136485	0.17506	0.122914	0.068085
Forward_Kick meters	PC1	0.119771	0.143427	0.146343	0.11338	0.11936	0.106587	0.0927727	0.124676	0.114129	0.0835876	0.1453	0.157173	0.132691	0.185532	0.188256	0.141994	0.143174	0.14898	0.0743854	0.130205	0.116233	0.116839	0.158921	0.145539	0.13304	0.173993	0.166063	0.11169	0.14882	0.123215	0.126889	0.150454	0.12275	0.142089	0.140632	0.114562	0.0748697	0.156049	0.144684	0.131563	0.164337	0.170794	0.1469	0.157254	0.173139	0.161948	0.188016	0.157359
Forward_Kick meters	PC2	-0.183546	0.056924	0.214335	-0.214577	0.0914947	0.255633	-0.117072	0.0651333	0.192793	-0.120572	-0.0209785	0.115521	-0.156544	-0.0366597	0.0838453	-0.223316	-0.0871425	-0.0016218	-0.113057	0.0825473	0.178389	-0.135182	0.0432872	0.158374	-0.218845	-0.0619035	0.0573266	-0.227716	0.0230316	0.149687	-0.118908	0.0524018	0.123089	-0.196297	0.0102357	0.0953683	-0.0984975	0.0519328	0.185098	-0.19266	0.00418671	0.123249	-0.204131	-0.0590584	0.0477556	-0.185596	-0.00155266	0.107939
Forward_Kick meters	PC3	-0.144358	-0.126669	-0.0319327	-0.268915	-0.211107	-0.114688	-0.150838	-0.143188	-0.0584511	-0.0305016	-0.0150052	0.0691004	0.0775489	0.135957	0.178223	0.237953	0.287687	0.289983	-0.185425	-0.202234	-0.100542	-0.126334	-0.11316	-0.00354599	0.111823	0.177368	0.226557	-0.154035	-0.116503	-0.0218365	-0.146102	-0.0956918	-0.00948465	-0.0095499	0.0370914	0.084327	-0.05709	-0.0776271	0.00584933	-0.0614469	-0.0280735	0.0654841	0.107566	0.125936	0.195161	-0.0138692	0.0217488	0.0968952
Forward_Kick meters	PC4	-0.0640319	-0.157508	-0.0611024	-0.128286	-0.225244	-0.110743	-0.0617798	-0.127405	-0.0462764	-0.00458397	-0.0614845	0.029372	0.089447	0.0609558	0.141629	-0.13183	-0.151039	-0.040568	-0.00421238	-0.104919	-0.00292878	0.0540382	-0.0179735	0.0406194	0.015356	-0.0537803	0.0360628	0.0156752	-0.0973849	-8.5276e-05	0.0443934	-0.0334173	0.0411582	0.0736049	0.0350012	0.111475	0.0127978	-0.0629132	0.0219031	0.0558805	-0.0226484	0.0514499	0.00297386	-0.0335868	0.0412238	0.156192	0.117765	0.183504
Forward_Kick meters	PC5	-0.140052	0.175362	-0.174664	-0.188671	0.163777	-0.231512	-0.224755	0.0480293	-0.239658	-0.0877201	0.0521504	-0.165262	-0.0725909	0.0932192	-0.10642	-0.08697	0.0569082	-0.0257001	-0.0590598	0.246138	-0.0890017	-0.122958	0.144887	-0.132327	0.0175537	0.208076	0.00146733	-0.122275	0.245226	-0.0648144	-0.0678589	0.17784	-0.0995635	-0.0708276	0.129024	-0.0534222	-0.0573982	0.181519	-0.107717	-0.0578672	0.195995	-0.0765888	-0.013695	0.165453	-0.00515847	-0.0370595	0.194483	-0.0545066
Forward_Kick meters	PC6	0.0754709	0.105855	0.0314221	0.180691	0.156065	0.0616666	0.119463	0.201791	0.12767	0.024831	0.133354	0.0798713	0.0809583	0.148067	0.125764	0.37456	0.279459	0.279102	-0.00510884	0.0316906	-0.033908	-0.192494	-0.108586	-0.136118	-0.146114	-0.128901	-0.14733	-0.0919048	-0.038189	-0.112994	-0.168882	-0.102926	-0.13771	-0.103427	-0.0831893	-0.0853221	-0.0439712	-0.0386882	-0.0991635	-0.141477	-0.0772128	-0.121639	-0.126198	-0.0593349	-0.0922025	-0.0842069	-0.0199678	-0.0546145
Forward_Kick meters	PC7	-0.103648	-0.0952846	-0.128281	-0.0408346	-0.048925	-0.0430067	0.0458741	0.0629833	0.0881896	-0.000364236	0.0143821	0.0263615	0.025735	0.0534106	-0.00822339	0.11913	0.166742	0.0451728	0.0268245	0.125412	0.0818045	0.0613747	0.118927	0.0639782	-0.174616	-0.185684	-0.160536	0.0751903	0.131949	0.0905049	0.125109	0.119604	0.100867	0.326086	0.31824	0.269804	-0.0150108	0.0162456	-0.0102211	-0.0751709	-0.0295303	-0.0701493	-0.247988	-0.190214	-0.219514	0.0425341	0.0609567	0.0284778
Forward_Kick meters	PC8	-0.0116767	0.0361796	-0.0400771	-0.037036	0.020327	-0.0493687	0.262124	0.265663	0.175415	0.15291	0.342655	0.278251	0.122391	0.222723	0.181342	-0.261488	-0.240663	-0.23043	-0.0831864	-0.0800939	-0.141738	-0.0992371	-0.0603927	-0.110649	0.0801516	0.105599	0.0502339	-0.152063	-0.156257	-0.214584	0.124819	0.137249	0.00793452	-0.0170401	-0.0358743	-0.0889296	-0.0468948	-0.0320659	-0.0606939	0.00863436	0.0434426	-0.0312214	0.0135381	0.00544463	-0.041423	-0.0431308	0.0555456	-0.00538193
Forward_Kick meters	PC9	0.104571	0.0461001	-0.00101361	-0.13045	-0.151104	-0.170527	-0.126803	-0.109947	-0.143703	0.0243926	0.0750293	0.000354169	0.220373	0.303638	0.230465	0.171079	-0.191311	-0.244568	0.0749936	0.0935444	0.0795427	0.102923	0.155642	0.0921174	-0.116853	-0.0855775	-0.117063	-0.202185	-0.105421	-0.0933194	-0.284442	-0.14279	-0.127817	0.0427507	0.0720787	0.0401998	0.0498388	0.0952927	0.0699475	0.108354	0.142516	0.0980571	-0.157482	-0.127277	-0.157863	-0.0218762	-0.0462757	-0.0323062
Forward_Meters carried	PC1	0.114146	0.126192	0.148918	0.101229	0.117307	0.121651	0.126553	0.112509	0.134307	0.0952939	0.122225	0.168528	0.0912167	0.11413	0.159554	0.0558839	0.0779036	0.108607	0.0993048	0.126972	0.147322	0.124287	0.147543	0.162007	0.124784	0.137947	0.178282	0.118747	0.14655	0.157109	0.134883	0.163024	0.150346	0.151937	0.172802	0.172011	0.0884131	0.124771	0.161542	0.131073	0.151102	0.146243	0.148049	0.176264	0.171559	0.15903	0.187407	0.202611
Forward_Meters carried	PC2	-0.0749536	-0.00949381	0.00474795	-0.06825	-0.00185153	0.0108494	-0.0817525	-0.0283529	-0.022474	-0.0585352	-0.0311237	-0.0306173	-0.0431248	-0.0226366	-0.0238786	-0.0179687	-0.0154966	-0.0146638	-0.0659603	-0.013229	0.00324918	-0.0842837	-0.0307894	-0.0121375	-0.0783154	-0.0316581	-0.0228297	-0.0635915	-0.0097753	0.00559526	-0.0742092	-0.0304338	-0.0151364	-0.0785768	-0.0378388	-0.019986	-0.0651616	-0.0264307	-0.0168925	-0.0930959	-0.0397682	-0.0231812	-0.0943627	-0.0414854	-0.022263	0.0332778	0.09044	0.113992
Forward_Meters carried	PC3	0.2313	-0.0769961	-0.181788	0.229568	-0.0999764	-0.189525	0.198068	-0.0450018	-0.119049	0.127173	-0.0215983	-0.091615	0.0953813	-0.015944	-0.0620806	0.0332932	-0.0322303	-0.0684879	0.203904	-0.0538302	-0.150216	0.219887	-0.0441788	-0.137441	0.154913	-0.0269704	-0.105384	0.232748	-0.0501289	-0.14647	0.202662	-0.0375751	-0.10629	0.177461	-0.0382901	-0.0960215	0.158692	-0.0417285	-0.138734	0.204596	-0.0435659	-0.114319	0.189635	-0.0341496	-0.106491	0.209957	-0.00493759	-0.0728116
Forward_Meters carried	PC4	0.168841	0.192464	0.159353	0.208398	0.243449	0.186502	0.0445192	0.0596689	0.0270993	-0.0388301	-0.0314285	-0.0929511	-0.115294	-0.127456	-0.212881	-0.119546	-0.164503	-0.253208	0.129188	0.170461	0.136402	0.0525844	0.0909186	0.0541292	-0.0998436	-0.0817604	-0.144406	0.0942686	0.148593	0.109767	-0.00512957	0.0240935	-0.0196612	-0.177332	-0.174492	-0.206124	0.044859	0.0767572	0.0425783	0.0289283	0.0563299	0.0128317	-0.103209	-0.0813993	-0.113739	-0.134587	-0.132981	-0.187246
Forward_Meters carried	PC5	0.0587154	-0.216253	0.207812	0.0692611	-0.198923	0.227989	0.075133	-0.144086	0.132755	0.0542663	-0.114268	0.109223	0.0169487	-0.0929494	0.0657942	-0.0226691	-0.0958836	-0.00645156	0.063957	-0.199197	0.177078	0.0830502	-0.201346	0.151589	0.0497706	-0.163875	0.0822834	0.0576395	-0.21908	0.166472	0.0226874	-0.222243	0.110261	0.00329747	-0.199307	0.0650928	0.0575747	-0.161813	0.160676	0.0773894	-0.18262	0.134132	0.0539459	-0.206635	0.0904796	0.0189515	-0.199209	0.0955911
Forward_Meters carried	PC6	-0.0795285	-0.0695518	-0.0628842	-0.116404	-0.110602	-0.0906013	0.11403	0.082279	0.102294	-0.00566508	0.00116993	-0.00505312	-0.0688047	-0.0665741	-0.0929605	-0.118133	-0.160719	-0.226216	0.0811445	0.0816994	0.106686	0.0435519	0.0555039	0.0719335	-0.162001	-0.146962	-0.170391	0.195236	0.202812	0.203786	0.24123	0.250968	0.218027	0.174171	0.188386	0.18193	0.000944632	0.0103984	0.0328253	-0.0502451	-0.0403584	-0.0284657	-0.239047	-0.241043	-0.211364	0.0257586	0.0322266	0.0495672
Forward_Meters carried	PC7	0.134079	0.103666	0.098339	0.102793	0.0652364	0.0424125	0.107805	0.0904362	0.0822716	0.121087	0.172573	0.212482	0.152907	0.193196	0.253316	0.172294	0.22605	0.310314	0.0581584	0.0325346	0.00308369	-0.0751929	-0.0871427	-0.102258	-0.241993	-0.222467	-0.270179	-0.0533102	-0.0954194	-0.119203	-0.0437435	-0.0496794	-0.0606015	0.0678055	0.0706013	0.0588014	0.0267533	0.0270884	0.00420038	-0.0944997	-0.101148	-0.0991614	-0.275318	-0.275865	-0.248779	-0.000501888	0.0147263	0.00838261
Forward_Meters carried	PC8	0.0550373	0.0128701	0.0592231	0.0493445	-0.00357195	0.0280167	-0.184443	-0.177312	-0.160974	-0.221811	-0.30653	-0.361865	-0.080824	-0.114603	-0.124755	0.205466	0.290577	0.408351	0.0349129	0.00294685	0.0563167	-0.102183	-0.117574	-0.0558136	-0.00737371	-0.0277479	0.00258357	0.170051	0.153563	0.183295	0.171964	0.154648	0.159206	0.105752	0.086029	0.0924166	-0.043705	-0.081713	-0.0485436	-0.0847229	-0.103252	-0.0491662	0.00741214	-0.016667	0.0281392	0.000670322	-0.0434026	-0.00672585
Forward_Meters carried	PC9	0.033702	0.052759	0.0866353	0.0196569	0.044855	0.0648094	-0.0965475	-0.0908593	-0.0777987	-0.0268363	-0.0613563	-0.070876	-0.0479795	-0.0731652	-0.0907488	-0.137961	-0.201102	-0.286125	-0.0719428	-0.0518294	-0.00996312	-0.106141	-0.097296	-0.0734836	0.0669	0.0267233	0.0125212	-0.258881	-0.235022	-0.187238	-0.0401259	-0.0223745	-0.00859218	0.4301	0.378931	0.325392	-0.00887895	-0.0185557	0.0134399	-0.0358173	-0.0425683	-0.0256777	-0.0181026	-0.054597	-0.0615826	0.108218	0.0717964	0.0514619
Forward_Meters carried	PC10	0.0384094	0.0392082	0.047787	0.212504	0.203977	0.211195	0.353678	0.260835	0.282495	0.0434886	0.0564611	0.0717981	-0.0607041	-0.0793651	-0.107267	-0.0116962	-0.026612	-0.02694	-0.145513	-0.164463	-0.174259	-0.316784	-0.252658	-0.234	0.0865344	0.082204	0.101058	0.0633359	0.0691916	0.0641558	0.0867832	0.0827991	0.0681018	0.0286663	0.0169421	-0.000119795	-0.1279	-0.148996	-0.171503	-0.173753	-0.156232	-0.12862	0.0960124	0.107812	0.10384	-0.0594504	-0.0505837	-0.0587766
Forward_Meters carried	PC11	-0.205778	-0.178465	-0.206492	0.193998	0.240304	0.253836	-0.21853	-0.213968	-0.241058	0.150834	0.0352519	0.000411448	0.255946	0.16009	0.171518	-0.0377136	-0.107062	-0.128664	0.120069	0.153533	0.141902	-0.242372	-0.210467	-0.200373	0.110158	0.05913	0.0419235	0.130284	0.152515	0.13462	-0.0640543	-0.0383278	-0.024864	0.00754477	-0.0294736	-0.0484477	0.107591	0.141807	0.159656	-0.0554629	-0.0634271	-0.0502629	0.0214281	-0.0575001	-0.0724492	0.0677904	0.0259811	0.00946921
Forward_Meters carried	PC12	-0.180088	-0.107833	-0.108338	0.209493	0.323267	0.356012	0.112101	0.062939	0.0242934	0.0100892	-0.0727717	-0.182971	-0.0617408	-0.146332	-0.26322	0.161992	0.145991	0.12907	-0.0159382	0.0117268	0.0435656	0.231708	0.198733	0.137535	0.0450323	-0.0173628	-0.0977621	-0.187658	-0.178866	-0.147338	0.00357003	-0.0577976	-0.0699172	0.0791778	0.00533487	-0.0584673	0.0330619	0.032314	0.037025	0.0590313	0.0146457	-0.0295636	0.0262008	-0.057657	-0.147465	0.173183	0.120611	0.0754399
Forward_Total complete tackles	PC1	0.107213	0.133193	0.151546	0.0927182	0.124215	0.123599	0.120694	0.149254	0.136727	0.0934756	0.126713	0.168238	0.0909897	0.118213	0.162118	0.0574287	0.0867701	0.116449	0.0911509	0.132012	0.148174	0.115153	0.150358	0.160834	0.118602	0.138495	0.177694	0.109221	0.150375	0.156217	0.121069	0.160458	0.145835	0.14705	0.174487	0.170666	0.0837241	0.129219	0.162281	0.120238	0.152289	0.144694	0.138411	0.177629	0.170673	0.154193	0.190559	0.201526
Forward_Total complete tackles	PC2	-0.041458	-0.0228605	-0.0478991	-0.042988	-0.0244316	-0.047879	-0.0427868	-0.0331355	-0.0493187	-0.0304677	-0.0233982	-0.0443139	-0.0163913	-0.0143714	-0.0277569	-0.0123036	-0.0210581	-0.0273894	-0.0379635	-0.0230531	-0.0416076	-0.0446165	-0.0300037	-0.0488809	-0.0387249	-0.0257203	-0.0403048	-0.037611	-0.0267267	-0.0506012	-0.0323769	-0.0300518	-0.0433861	-0.0324262	-0.0253914	-0.0309911	-0.0363631	-0.0276228	-0.0514293	-0.0504968	-0.0399631	-0.0516737	-0.0480699	-0.0358652	-0.0430148	0.0789064	0.105044	0.104417
Forward_Total complete tackles	PC3	-0.16612	0.127888	0.227301	-0.14647	0.168157	0.245008	-0.181981	0.0652054	0.115605	-0.148151	-0.0105488	0.0377066	-0.138542	-0.0466412	-0.0308881	-0.0896389	-0.048184	-0.0435047	-0.155075	0.0914688	0.180914	-0.20308	0.0546799	0.140957	-0.194945	-0.0209269	0.0385122	-0.176325	0.0926609	0.179207	-0.200634	0.0317757	0.088876	-0.244934	-0.0504356	0.00431444	-0.150855	0.0424673	0.129956	-0.195898	0.0410512	0.102905	-0.221308	-0.0121959	0.0543073	-0.236822	-0.0357753	0.0212203
Forward_Total complete tackles	PC4	0.252381	0.138082	0.0950053	0.288009	0.17697	0.116881	0.120651	0.0408823	-0.0111682	0.0127201	-0.044816	-0.115369	-0.0650431	-0.12588	-0.21232	-0.0991236	-0.173234	-0.263804	0.195264	0.127102	0.0841074	0.139474	0.0563052	0.00669988	-0.0262942	-0.0920933	-0.166032	0.175885	0.10055	0.0501192	0.0778974	-0.00296922	-0.0494946	-0.0961791	-0.182089	-0.219819	0.105584	0.0494751	0.0028452	0.110249	0.027389	-0.0209959	-0.0115987	-0.093939	-0.137703	-0.0418011	-0.133537	-0.191411
Forward_Total complete tackles	PC5	-0.046238	0.228684	-0.199656	-0.0560131	0.214291	-0.217854	-0.0741483	0.190461	-0.129113	-0.0455726	0.121677	-0.100334	-0.0113097	0.0970346	-0.0644147	0.0269448	0.0939552	-0.00502935	-0.0540442	0.21676	-0.161379	-0.0756033	0.202386	-0.151762	-0.0662277	0.141923	-0.101219	-0.0510016	0.228073	-0.154462	-0.0373047	0.208408	-0.120094	-0.0249188	0.169867	-0.0901979	-0.0557046	0.169048	-0.151443	-0.076107	0.177564	-0.136571	-0.075996	0.179857	-0.109099	-0.03611	0.177154	-0.115745
Forward_Total complete tackles	PC6	0.15846	0.11367	0.119791	0.129998	0.0874132	0.0754696	0.0517795	0.0503282	0.0355555	0.111404	0.15221	0.191734	0.149815	0.190005	0.260222	0.211068	0.287806	0.397382	0.0208667	-0.0167556	-0.0458055	-0.097877	-0.112113	-0.115065	-0.126209	-0.111049	-0.125574	-0.144535	-0.182699	-0.186365	-0.176829	-0.196332	-0.171866	-0.0748272	-0.0712892	-0.0642352	0.0318071	0.0202909	0.0012324	-0.0431693	-0.0645411	-0.058079	-0.117879	-0.110869	-0.088461	-0.0296216	-0.0296406	-0.0272326
Forward_Total complete tackles	PC7	-0.0188096	-0.000693394	-0.022289	0.0411814	0.0661664	0.0426877	-0.169179	-0.152127	-0.136142	-0.0536769	-0.0784437	-0.0912534	-0.0228306	-0.0324353	-0.0436844	-0.00236288	0.0166164	0.0207036	-0.0847484	-0.070382	-0.0894306	-0.00294625	0.00491488	-0.00762052	0.264763	0.255034	0.296529	-0.115807	-0.100919	-0.116177	-0.194835	-0.19155	-0.17286	-0.188518	-0.189829	-0.187194	-0.00602522	-0.00662024	-0.0249376	0.0996916	0.102941	0.0824102	0.324071	0.350566	0.307235	-0.0204338	-0.0258447	-0.0399332
Forward_Total complete tackles	PC8	0.0727047	0.0238597	0.0536001	0.0427219	-0.022326	-0.00879398	-0.203564	-0.226293	-0.173267	-0.208182	-0.284514	-0.344227	-0.0414105	-0.0874036	-0.0983321	0.194432	0.282632	0.394869	0.0424173	0.00407437	0.0490998	-0.125498	-0.125305	-0.0753333	-0.0130018	-0.00862189	0.00939322	0.177377	0.184587	0.203717	0.160304	0.156749	0.159507	0.0984411	0.0901285	0.0894218	-0.0375529	-0.082188	-0.0582494	-0.0858854	-0.0913139	-0.0476135	-0.0143277	0.00690352	0.0338562	-0.0237784	-0.0483884	-0.0238105
Forward_Total complete tackles	PC9	0.0521405	0.0728466	0.0995857	0.0627883	0.0772495	0.0803647	-0.0666561	-0.0505242	-0.0397896	-0.0348964	-0.0431294	-0.0551475	-0.0579949	-0.079745	-0.090119	-0.101044	-0.171351	-0.243858	-0.0938893	-0.0715857	-0.0478503	-0.12045	-0.0848747	-0.0803541	0.0486339	0.0316704	0.0122473	-0.267572	-0.245875	-0.217814	-0.0434118	-0.0239748	-0.0146424	0.430738	0.387677	0.333825	-0.0404634	-0.0405436	-0.0263958	-0.0498535	-0.0424661	-0.0380627	-0.0192748	-0.0281777	-0.0468371	0.0848031	0.0579391	0.0385777
Forward_Total complete tackles	PC10	0.0375188	0.028331	0.0337607	0.218446	0.203503	0.201474	0.339921	0.302736	0.257979	0.0320695	0.0256493	0.0477741	-0.0676971	-0.0710292	-0.0832723	-0.0237021	-0.00636947	0.0222953	-0.168743	-0.19371	-0.207668	-0.239821	-0.227004	-0.208571	0.0887451	0.076472	0.096227	0.145128	0.123794	0.114815	0.0259058	0.0274468	0.0214494	0.02007	0.00393243	-0.00664735	-0.138531	-0.173266	-0.195291	-0.162085	-0.15348	-0.126715	0.115901	0.118475	0.11203	-0.078612	-0.0668483	-0.0668942
Forward_Total complete tackles	PC11	-0.213996	-0.167324	-0.179277	0.148923	0.221065	0.247462	-0.138581	-0.179158	-0.170503	0.15466	0.0440301	-0.0154062	0.230439	0.11681	0.0857078	0.0416431	-0.0772469	-0.14312	0.126623	0.175528	0.186098	-0.242419	-0.194144	-0.180329	0.140977	0.0437284	-0.00436389	0.148864	0.18605	0.159875	-0.207509	-0.149715	-0.105572	0.0987801	0.0412729	0.00588208	0.122515	0.149112	0.178465	-0.055272	-0.0699344	-0.0654164	0.0513444	-0.073192	-0.11976	0.0813816	0.0180467	-0.0129879
Forward_Total complete tackles	PC12	0.0990759	0.0420328	0.0233729	-0.0584083	-0.125971	-0.1572	-0.166375	-0.121388	-0.0662511	0.0306753	0.125517	0.218928	0.0921376	0.162445	0.283736	-0.19313	-0.193414	-0.170225	0.0373505	0.0165542	-0.0302505	-0.276717	-0.253453	-0.2051	-0.00307418	0.0438922	0.106884	-0.0109751	-0.0179753	-0.0232908	0.313913	0.30266	0.253453	-0.201554	-0.14117	-0.0514527	-0.0161552	0.00560916	0.00247121	-0.0693941	-0.0470688	-0.008532	-0.0335151	0.0304229	0.0916436	-0.0599508	-0.0274381	0.0125017
Forward_Total kicks	PC1	0.135746	0.13498	0.150584	0.131662	0.127737	0.117561	0.124937	0.125725	0.128724	0.0938061	0.105266	0.126944	0.121177	0.101407	0.129407	0.115272	0.0877375	0.118611	0.100914	0.13268	0.135729	0.144452	0.145896	0.162413	0.133668	0.172992	0.168402	0.169147	0.156093	0.148099	0.153816	0.164479	0.137496	0.149725	0.154768	0.113452	0.0840659	0.12681	0.152318	0.150952	0.152828	0.174215	0.156383	0.17202	0.172109	0.159386	0.158608	0.160603
Forward_Total kicks	PC2	0.174046	-0.00702683	-0.211858	0.252901	-0.00844484	-0.222945	0.150427	-0.00209103	-0.156538	0.0998373	0.00668755	-0.102054	0.103245	-0.00321117	-0.0923672	0.0318992	-0.0621813	-0.142168	0.165968	0.0349922	-0.107727	0.145037	0.00321982	-0.159214	0.091732	-0.0626034	-0.17743	0.241325	0.0329264	-0.124689	0.153109	0.00675489	-0.109558	0.187548	0.0189185	-0.0865861	0.0987328	0.00436638	-0.151831	0.156551	-0.00747674	-0.15983	0.0660386	-0.052624	-0.16844	0.176257	0.0307539	-0.0940983
Forward_Total kicks	PC3	-0.0765326	0.0492227	0.104921	-0.0614121	0.084084	0.137426	-0.0231923	0.0491858	0.0838414	-0.0603763	0.000775021	0.0160436	-0.12002	-0.0356971	-0.0168173	-0.397667	-0.201952	-0.211631	0.0149949	0.112795	0.15837	0.00263847	0.0657486	0.1032	-0.197548	-0.119189	-0.0930028	0.00107554	0.0695925	0.11292	-0.00114898	0.0679902	0.0726895	-0.12858	-0.0386825	0.00294455	-0.0275938	0.0614312	0.109298	-0.0775055	0.0152665	0.0434293	-0.212948	-0.121115	-0.0886462	-0.0603946	0.0324075	0.0534924
Forward_Total kicks	PC4	-0.121505	-0.223741	-0.0435658	-0.199261	-0.313021	-0.0959996	-0.0902041	-0.189229	-0.0339324	-0.0108829	-0.0715958	0.0465815	0.15012	0.0454045	0.169935	0.111479	0.0516381	0.148239	-0.0551771	-0.197481	-0.0180067	-0.0061512	-0.116177	0.0528528	0.101638	0.00426866	0.176354	-0.0229838	-0.161481	0.0177208	0.00361265	-0.1001	0.0826495	0.0871156	-0.00504481	0.136561	0.0032213	-0.108616	0.0487677	0.0291727	-0.0827727	0.0985401	0.0846846	-0.00175007	0.156568	0.1349	0.0524805	0.239972
Forward_Total kicks	PC5	0.100938	-0.154304	0.14362	0.251754	-0.0462069	0.297885	0.159391	-0.132016	0.119735	0.0719842	-0.136109	0.00085591	0.00216567	-0.146174	-0.0401499	-0.109011	-0.172256	-0.104828	0.151422	-0.144218	0.12493	0.129937	-0.17272	0.0510962	0.115903	-0.192616	0.0311555	0.105238	-0.193712	0.0710571	0.215122	-0.0852021	0.135029	0.0528191	-0.209714	-0.028228	0.105626	-0.135831	0.103572	0.104912	-0.195536	0.0379164	0.0710739	-0.200089	0.00393339	0.0620388	-0.18595	0.011336
Forward_Total kicks	PC6	0.0984281	0.04822	0.102761	0.259798	0.180739	0.22038	0.0886277	0.108239	0.140514	-0.00980352	0.0204872	0.0374516	0.0213827	0.0380457	0.0775505	0.509262	0.248086	0.326544	0.0129434	-0.0207687	0.0155674	-0.110636	-0.104307	-0.0783597	-0.153968	-0.150115	-0.105131	-0.0905935	-0.0860315	-0.0556796	-0.113997	-0.0884639	-0.0799314	-0.138428	-0.115274	-0.0722866	-0.0308902	-0.0696548	-0.0634469	-0.114643	-0.0982209	-0.0794861	-0.115201	-0.0692345	-0.0312552	-0.0808413	-0.048011	-0.0207446
Forward_Total kicks	PC7	-0.106445	-0.0692989	-0.0545938	-0.0599697	-0.0299585	0.022707	-0.177858	-0.138396	-0.120749	-0.157327	-0.176588	-0.212368	-0.0780399	-0.0633355	-0.098228	0.31013	0.15874	0.0575949	0.128142	0.143858	0.210455	0.161792	0.126152	0.178514	-0.177288	-0.19822	-0.184568	0.0680297	0.12241	0.199516	0.0740672	0.0713502	0.112447	0.247534	0.245512	0.233261	0.0376422	0.0157059	0.0567155	-0.000839782	-0.0107102	0.00144467	-0.179037	-0.195799	-0.206088	0.0216588	-0.0160839	0.022424
Forward_Total kicks	PC8	0.0371857	0.0360273	0.0869955	0.0464776	-0.00752175	0.0186767	-0.261145	-0.17737	-0.209727	-0.159888	-0.204755	-0.243739	-0.200928	-0.163924	-0.180215	0.0468638	-0.040806	-0.0227864	-0.028404	-0.0947068	-0.0558275	-0.0480736	0.00331716	0.00158842	0.0908637	0.0947419	0.0726806	-0.0214507	0.0271631	0.0740849	-0.246101	-0.162253	-0.115168	0.100598	0.0469003	0.0180237	0.0232392	-0.0839332	-0.0745846	0.0610292	0.0523371	0.0686287	0.148299	0.17845	0.165104	0.0261402	-0.0371065	-0.018929
Forward_Total kicks	PC9	-0.108341	0.0436287	0.0116352	0.091321	0.182759	0.109886	0.204235	0.181553	0.172204	-0.0371316	-0.143062	-0.12792	-0.203505	-0.189045	-0.209974	-0.0883516	-0.0192294	0.0540239	-0.109434	-0.102685	-0.164832	-0.193347	-0.105969	-0.0776845	0.181739	0.0751298	0.115291	-0.0512687	0.0498753	0.0171683	0.11892	0.115516	0.0881	0.307687	0.259622	0.179431	-0.0283279	-0.131672	-0.166949	-0.234722	-0.159686	-0.127385	0.0617486	-0.00465018	0.0406268	0.0506917	0.0564028	0.027089
Forward_Total OOA	PC1	0.115179	0.130992	0.149237	0.104087	0.124244	0.12555	0.127825	0.115589	0.134874	0.0981776	0.123091	0.16272	0.0944859	0.114958	0.15648	0.0582284	0.0827015	0.111954	0.101833	0.132375	0.148588	0.122536	0.149572	0.160119	0.121616	0.135503	0.173732	0.118369	0.148881	0.155575	0.131823	0.16436	0.148139	0.151121	0.170328	0.165775	0.090566	0.127678	0.161035	0.12735	0.150425	0.142419	0.144334	0.175333	0.167799	0.15803	0.186211	0.198117
Forward_Total OOA	PC2	-0.0844867	-0.00643664	-0.0042426	-0.0760406	0.00225115	0.00379318	-0.0859487	-0.0219813	-0.0266753	-0.0704401	-0.0338273	-0.0436881	-0.0551411	-0.0314092	-0.04176	-0.0317494	-0.0251751	-0.0343014	-0.0659606	-0.00605816	0.000526312	-0.0805662	-0.0178655	-0.0138859	-0.0743398	-0.0221259	-0.0187753	-0.0650554	0.00119577	0.000371494	-0.068695	-0.0179164	-0.0161099	-0.0874054	-0.0368971	-0.0292032	-0.0702975	-0.0240702	-0.0239125	-0.0875204	-0.0294858	-0.02255	-0.0877932	-0.028685	-0.0189582	0.0278264	0.0918492	0.104323
Forward_Total OOA	PC3	-0.142007	0.139266	0.237123	-0.122025	0.1789	0.253979	-0.158656	0.063376	0.130341	-0.139047	-0.00337184	0.0472182	-0.143978	-0.0467518	-0.0300464	-0.0899552	-0.0457112	-0.0466939	-0.141189	0.101016	0.187917	-0.177711	0.0690414	0.148635	-0.182718	-0.0112518	0.0436393	-0.156729	0.107647	0.1931	-0.177253	0.0450888	0.0990436	-0.229811	-0.0345647	0.0146271	-0.13524	0.0549253	0.141825	-0.175358	0.0556963	0.111628	-0.211696	-0.00487717	0.0561464	-0.247637	-0.0529252	-0.00186578
Forward_Total OOA	PC4	0.259342	0.144367	0.0792091	0.298876	0.18514	0.106183	0.126309	0.0378873	-0.0184367	0.017248	-0.0400947	-0.116779	-0.0688359	-0.124277	-0.21534	-0.0901469	-0.153511	-0.245385	0.195232	0.124965	0.0619084	0.129705	0.0541982	-0.0109227	-0.0380172	-0.0995131	-0.183409	0.169582	0.0971395	0.0289427	0.0749647	-0.00567655	-0.0646607	-0.0871833	-0.16954	-0.215615	0.105971	0.0496115	-0.0132547	0.101333	0.0216908	-0.0388892	-0.0258738	-0.101123	-0.15377	-0.0417524	-0.127175	-0.195651
Forward_Total OOA	PC5	-0.0548883	0.224383	-0.201993	-0.0671072	0.207872	-0.224906	-0.075665	0.14606	-0.129799	-0.0547358	0.113975	-0.101999	-0.0131693	0.0965362	-0.0611655	0.0180075	0.0919752	-0.00195728	-0.0588435	0.212612	-0.16812	-0.0808424	0.207658	-0.14689	-0.0541403	0.154236	-0.0838266	-0.060165	0.223921	-0.16387	-0.0236174	0.223019	-0.109153	-0.0155262	0.190174	-0.0743673	-0.0575513	0.168884	-0.154125	-0.0759263	0.183883	-0.130106	-0.0696672	0.189828	-0.0961294	-0.0317373	0.188721	-0.104601
Forward_Total OOA	PC6	0.127644	0.112593	0.104643	0.120085	0.111021	0.0848965	-0.0260563	-0.00603341	-0.0208978	0.0970978	0.130939	0.16085	0.164253	0.191924	0.251054	0.209013	0.27103	0.366363	-0.01723	-0.025869	-0.0639421	-0.0960701	-0.0990048	-0.111532	-0.0523536	-0.0369808	-0.0437879	-0.202198	-0.211579	-0.227905	-0.225742	-0.228653	-0.204568	-0.131737	-0.113392	-0.10802	0.0280789	0.0308665	0.00486684	-0.0231433	-0.0295717	-0.0318551	-0.0250483	-0.00851102	-0.00374901	-0.0173129	-0.0155393	-0.0253504
Forward_Total OOA	PC7	-0.0338729	-0.0277173	-0.0286328	0.0144427	0.0294965	0.0274999	-0.174112	-0.127754	-0.142792	-0.0996859	-0.144149	-0.167253	-0.0672874	-0.104124	-0.131843	-0.0391244	-0.0560623	-0.0754875	-0.106288	-0.0848538	-0.0841738	0.0188198	0.0289926	0.0238529	0.286717	0.255925	0.307413	-0.0805414	-0.045608	-0.046401	-0.115291	-0.10558	-0.0905168	-0.169068	-0.163796	-0.157534	-0.0249178	-0.0303849	-0.0324081	0.106268	0.110589	0.0968522	0.36195	0.360059	0.321756	-0.00956891	-0.0263369	-0.0332577
Forward_Total OOA	PC8	0.0728325	0.017986	0.0652574	0.0591919	-0.00459609	0.0219606	-0.209867	-0.194867	-0.18798	-0.234996	-0.292635	-0.342368	-0.0829828	-0.101093	-0.100823	0.210146	0.288287	0.410108	0.0103686	-0.0204518	0.0320856	-0.0695575	-0.091633	-0.0437793	-0.0486223	-0.042942	-0.0221997	0.136517	0.108421	0.138855	0.178631	0.151652	0.157645	0.135195	0.124791	0.132199	-0.0578357	-0.0818102	-0.0466419	-0.0707225	-0.0922803	-0.0444332	-0.0385243	-0.0432428	-0.000360137	0.0141745	-0.0256874	0.00752598
Forward_Total OOA	PC9	0.0583484	0.0572176	0.0878545	0.0745254	0.0760912	0.0896198	-0.0458398	-0.0376285	-0.0344252	-0.0444017	-0.0217261	-0.0198322	-0.0682148	-0.0462596	-0.0501667	-0.163425	-0.199345	-0.27695	-0.120803	-0.103119	-0.0695497	-0.0696808	-0.0570266	-0.046992	0.0317042	0.024678	0.00921006	-0.253937	-0.247714	-0.223194	-0.0734732	-0.0603986	-0.0438238	0.418581	0.397475	0.338038	-0.060654	-0.0514308	-0.032553	-0.0418362	-0.0266639	-0.0144078	-0.0333351	-0.0410563	-0.0489269	0.0839563	0.0762082	0.0557736
Forward_Total OOA	PC10	0.060616	0.0458552	0.033225	0.237023	0.215493	0.196764	0.349177	0.242493	0.260656	0.00951962	0.0361597	0.0620379	-0.0690331	-0.0568773	-0.0514076	-0.00400508	-0.00201916	0.0583765	-0.170129	-0.196778	-0.223782	-0.267781	-0.235518	-0.211115	0.0590597	0.0708204	0.103797	0.118754	0.0862129	0.0651554	0.11171	0.0886879	0.0657443	-0.0139605	-0.00975804	-0.00413739	-0.159971	-0.173378	-0.201932	-0.162868	-0.148097	-0.119875	0.0733167	0.11054	0.121417	-0.0792858	-0.05881	-0.0507322
Forward_Total OOA	PC11	0.176937	0.127146	0.136734	-0.107464	-0.161972	-0.183614	0.18818	0.180823	0.203992	-0.153486	-0.0259873	0.0194303	-0.260026	-0.146542	-0.124084	0.00504055	0.106536	0.177798	-0.112474	-0.140042	-0.144525	0.315455	0.26573	0.239433	-0.151089	-0.0646126	-0.034749	-0.180932	-0.224145	-0.214534	0.148054	0.095531	0.0562797	-0.0767089	-0.0519251	-0.012781	-0.102596	-0.113249	-0.133539	0.0805495	0.087913	0.070747	-0.0656804	0.0447256	0.0748529	-0.0523735	0.0100992	0.0357401
Forward_Total passes	PC1	0.114644	0.130571	0.143546	0.100828	0.120508	0.116675	0.121708	0.113532	0.127264	0.0973663	0.12707	0.163561	0.0955729	0.120666	0.16127	0.0616643	0.0887692	0.116849	0.0959581	0.128758	0.140227	0.120437	0.148106	0.15503	0.138335	0.196871	0.171057	0.113727	0.145988	0.147491	0.129294	0.164895	0.143561	0.151405	0.174493	0.167269	0.0877271	0.128104	0.156734	0.126473	0.151366	0.14029	0.145614	0.177444	0.166619	0.15758	0.189392	0.196298
Forward_Total passes	PC2	-0.161484	0.0674727	0.132898	-0.1468	0.0954448	0.150015	-0.175097	0.0103148	0.0505109	-0.135254	-0.0266288	-0.00410977	-0.121028	-0.0414144	-0.0346533	-0.0738818	-0.0426188	-0.0464817	-0.143385	0.0545124	0.118828	-0.175345	0.0222395	0.0838135	-0.186727	-0.0279001	0.0219524	-0.148818	0.0626195	0.122157	-0.164508	0.01726	0.0584097	-0.178375	-0.0183052	0.0198595	-0.137119	0.0175487	0.0762315	-0.183708	0.00503005	0.0510581	-0.196865	-0.0262852	0.0220048	-0.107282	0.0634586	0.110132
Forward_Total passes	PC3	0.143239	-0.0501972	-0.152739	0.153584	-0.0564121	-0.151191	0.110922	-0.042171	-0.119777	0.0682758	-0.0290246	-0.107093	0.0481366	-0.0269377	-0.0855154	0.0116145	-0.0469351	-0.0907041	0.134178	-0.0294456	-0.11572	0.136455	-0.0365221	-0.125492	0.092507	-0.0383449	-0.104524	0.144128	-0.0333308	-0.123778	0.112631	-0.037669	-0.104532	0.0972026	-0.040094	-0.100573	0.0999391	-0.0284009	-0.121534	0.114792	-0.0438175	-0.113618	0.0988886	-0.0366389	-0.10664	0.191102	0.0568423	-0.00854364
Forward_Total passes	PC4	0.204064	0.165086	0.1597	0.248024	0.220449	0.197153	0.106732	0.0670222	0.0506414	-0.00242121	-0.0244098	-0.0691486	-0.0924866	-0.127073	-0.193253	-0.119574	-0.169083	-0.248025	0.149725	0.143509	0.132912	0.0930329	0.0768594	0.0530136	-0.0869776	-0.137245	-0.149207	0.126053	0.12007	0.0975736	0.0404205	0.0159791	-0.00975581	-0.123082	-0.164672	-0.181396	0.0697871	0.0628717	0.0517043	0.0621742	0.0386885	0.0118773	-0.0768415	-0.101214	-0.122745	-0.116042	-0.156551	-0.191968
Forward_Total passes	PC5	-0.0434546	0.233726	-0.182318	-0.0447742	0.224331	-0.195276	-0.0849542	0.136486	-0.135845	-0.0500773	0.120669	-0.100602	-0.0176052	0.0981287	-0.0694623	0.018409	0.108626	0.00734523	-0.0595542	0.210967	-0.161946	-0.0869902	0.198532	-0.149707	-0.064348	0.221646	-0.0872523	-0.0700973	0.214302	-0.16688	-0.0628054	0.187549	-0.133796	-0.0538349	0.140224	-0.119276	-0.0620393	0.165857	-0.15173	-0.072554	0.184282	-0.125959	-0.0589486	0.198472	-0.0904514	-0.0591778	0.160429	-0.136521
Forward_Total passes	PC6	0.122631	0.0924726	0.0978454	0.0940463	0.067502	0.0594846	0.0901132	0.0689363	0.0689471	0.142278	0.183891	0.21954	0.170354	0.212736	0.270842	0.223151	0.285562	0.375619	0.0431656	0.0206969	-0.00468668	-0.0634056	-0.0813424	-0.0910249	-0.19514	-0.220138	-0.186921	-0.110457	-0.150657	-0.153299	-0.135854	-0.155301	-0.131832	-0.0432362	-0.0406813	-0.0377838	0.0407656	0.0478853	0.0250122	-0.0582686	-0.0730745	-0.0721595	-0.181651	-0.176087	-0.160903	-0.00981737	-0.00454344	-0.012831
Forward_Total passes	PC7	0.0352462	0.022811	0.0569153	0.0674762	0.0624187	0.0899218	-0.138101	-0.113356	-0.110142	-0.0136406	-0.0613129	-0.0454847	0.0265511	-0.0125739	0.0118816	0.0550278	0.0637698	0.100961	-0.0936583	-0.109173	-0.0858432	-0.0282318	-0.0522103	-0.0214494	0.230206	0.227806	0.229628	-0.144337	-0.150885	-0.121107	-0.226671	-0.247707	-0.179721	-0.209624	-0.245112	-0.206259	-0.00439243	-0.0375984	-0.0205906	0.0731121	0.0443617	0.0714639	0.287969	0.262136	0.270155	-0.0288578	-0.067552	-0.0487151
Forward_Total passes	PC8	0.0811503	0.031071	0.0740266	0.06614	0.00179784	0.0232359	-0.142453	-0.143692	-0.138342	-0.20967	-0.286088	-0.355597	-0.0953479	-0.141781	-0.168427	0.257259	0.316112	0.435336	0.025601	-0.00376096	0.051337	-0.0726176	-0.0858834	-0.0474599	-0.0286092	-0.0364423	-0.0129245	0.126622	0.108793	0.139814	0.177748	0.155851	0.151063	0.098455	0.0870744	0.0889422	-0.0450589	-0.0908011	-0.0630049	-0.0966932	-0.115034	-0.0730118	-0.0055654	-0.00407259	0.0136376	0.0125625	-0.0335595	-0.00958644
Forward_Total passes	PC9	0.0594723	0.0571339	0.079487	0.0771718	0.0661925	0.0697441	-0.0597199	-0.0446037	-0.0471342	-0.0376638	-0.0351404	-0.0336089	-0.0701439	-0.0616666	-0.0643659	-0.119232	-0.144595	-0.207689	-0.0992299	-0.0917188	-0.0581475	-0.0822276	-0.0656023	-0.0645147	0.00775313	0.0227737	0.00933023	-0.277353	-0.262108	-0.236356	-0.0747757	-0.0643065	-0.0463333	0.415973	0.394433	0.337284	-0.0256161	-0.0316187	-0.0135342	-0.036263	-0.0232815	-0.0176134	-0.0768663	-0.0540111	-0.0612185	0.0936642	0.0866366	0.0626008
Forward_Total passes	PC10	0.0691994	0.0657799	0.0724857	0.195158	0.176085	0.169352	0.398297	0.307901	0.329557	-0.00098524	0.0467769	0.0864605	-0.110224	-0.0895094	-0.0808736	-0.0180748	-0.0079827	0.0384348	-0.148082	-0.180145	-0.198734	-0.240171	-0.197457	-0.185478	0.0710866	0.100482	0.0866474	0.0389339	0.0272799	0.0227935	0.0950677	0.0639214	0.0389268	0.00938983	0.00549422	0.00436212	-0.153923	-0.177854	-0.205153	-0.153093	-0.13246	-0.11461	0.0677081	0.105124	0.0987487	-0.086674	-0.0639096	-0.0653076
Forward_Total passes	PC11	0.148057	0.0949357	0.0841118	-0.116843	-0.167521	-0.192785	0.149598	0.156804	0.15396	-0.153327	-0.0217482	0.0170114	-0.271866	-0.136949	-0.122365	-0.0145916	0.10105	0.149809	-0.0869838	-0.117438	-0.135829	0.336152	0.298724	0.251567	-0.15968	-0.0780449	-0.00549925	-0.206329	-0.234514	-0.221914	0.140616	0.0946724	0.0390945	-0.110475	-0.0727692	-0.0236958	-0.0721027	-0.0775018	-0.101742	0.11922	0.123137	0.0896422	-0.073712	0.0297427	0.0708042	-0.0326576	0.0488489	0.0835541
Forward_Total receipts	PC1	0.111532	0.130086	0.151353	0.0962316	0.119048	0.121996	0.125547	0.115215	0.136778	0.0953112	0.124213	0.168989	0.0920486	0.116921	0.159263	0.0597048	0.085315	0.114219	0.0958825	0.128824	0.14803	0.122336	0.149666	0.162948	0.1201	0.137933	0.176978	0.113605	0.147312	0.156799	0.129951	0.163788	0.149851	0.150157	0.17359	0.171538	0.0872753	0.127523	0.162735	0.12693	0.152086	0.145937	0.145047	0.178083	0.171005	0.155586	0.187856	0.200955
Forward_Total receipts	PC2	-0.112318	-0.0209166	0.0168913	-0.110131	-0.0133604	0.0238008	-0.104803	-0.0302337	-0.00792966	-0.0712513	-0.0333437	-0.0170052	-0.0496629	-0.0200682	-0.00678672	-0.0264084	-0.0104039	0.00316544	-0.0943044	-0.0245017	0.0134788	-0.104599	-0.0315466	0.00377109	-0.0810842	-0.0231796	0.00473713	-0.0916233	-0.0156326	0.0184209	-0.0964842	-0.0391947	-0.00175356	-0.0881779	-0.0285019	0.00406901	-0.0834624	-0.0320872	-0.00164732	-0.109295	-0.0397315	-0.00622309	-0.0982683	-0.0288374	0.00489576	0.0177112	0.0916342	0.13249
Forward_Total receipts	PC3	0.161023	-0.12884	-0.220351	0.144024	-0.164268	-0.234482	0.169503	-0.0556584	-0.121239	0.137744	-0.00100146	-0.0517712	0.133277	0.0332074	0.01431	0.0859294	0.0398307	0.0363303	0.138322	-0.106449	-0.191429	0.182586	-0.0693138	-0.148846	0.178348	0.00669957	-0.0499586	0.160109	-0.10424	-0.186652	0.166439	-0.0604499	-0.109015	0.212273	0.0151895	-0.0339856	0.135579	-0.0589503	-0.142456	0.179875	-0.0570936	-0.113317	0.208538	-0.00170928	-0.061332	0.245642	0.0504161	0.000467826
Forward_Total receipts	PC4	0.235758	0.152044	0.103503	0.273162	0.191249	0.12386	0.11131	0.0411079	-0.00255183	-0.00050456	-0.0459975	-0.11392	-0.0850123	-0.133916	-0.215353	-0.108661	-0.171408	-0.255757	0.17913	0.130031	0.0808859	0.118256	0.0640229	0.00852069	-0.0567814	-0.0976332	-0.172466	0.154098	0.107856	0.0506779	0.057935	-0.000455875	-0.049759	-0.10617	-0.175682	-0.21254	0.08905	0.0512629	-8.95068e-05	0.081019	0.0264191	-0.0248371	-0.0531439	-0.105311	-0.146387	-0.0494047	-0.118672	-0.178214
Forward_Total receipts	PC5	-0.0551142	0.224967	-0.203363	-0.059555	0.217471	-0.214029	-0.0773239	0.150414	-0.128703	-0.0479747	0.124728	-0.0982667	-0.0121007	0.105403	-0.0556372	0.0282557	0.114049	0.0152012	-0.0572717	0.211668	-0.172744	-0.08336	0.202251	-0.153013	-0.0642386	0.148369	-0.0958922	-0.0632287	0.214651	-0.17211	-0.0431227	0.199377	-0.128652	-0.0195037	0.178283	-0.0843387	-0.0567608	0.172648	-0.150763	-0.0773048	0.181322	-0.134872	-0.0763337	0.185831	-0.105934	-0.0214783	0.193864	-0.100924
Forward_Total receipts	PC6	0.130301	0.0999789	0.121716	0.131098	0.109046	0.112269	-0.0282408	-0.0167507	-0.0180087	0.079799	0.0984216	0.128954	0.152022	0.171711	0.223887	0.222091	0.285302	0.364961	-0.0227142	-0.037006	-0.0472479	-0.092225	-0.101834	-0.0927764	-0.0279963	-0.0278823	-0.022814	-0.195677	-0.209908	-0.20033	-0.237712	-0.250215	-0.205681	-0.131361	-0.131305	-0.119577	0.0232051	0.019192	0.0127457	-0.0197836	-0.0327753	-0.0193581	0.0115315	0.00760782	0.0183647	-0.0317138	-0.0328337	-0.0288663
Forward_Total receipts	PC7	-0.052908	-0.0217153	-0.0343278	0.0024872	0.0342551	0.0215857	-0.155961	-0.116848	-0.132253	-0.0960945	-0.134247	-0.164317	-0.0765106	-0.114385	-0.144241	-0.0756325	-0.102856	-0.133543	-0.101815	-0.068049	-0.0710057	0.0272968	0.0349194	0.0284282	0.292568	0.272516	0.321496	-0.0786472	-0.0457256	-0.0492267	-0.115101	-0.108082	-0.0951084	-0.149911	-0.1515	-0.146927	-0.0278326	-0.0284884	-0.035395	0.10127	0.110091	0.0942502	0.351593	0.361006	0.322166	-0.00471091	-0.0199044	-0.0338656
Forward_Total receipts	PC8	0.0761847	0.0235877	0.0622729	0.0532448	-0.0139451	0.0119431	-0.196815	-0.182872	-0.175084	-0.226639	-0.296462	-0.359912	-0.100012	-0.13225	-0.144545	0.20599	0.280996	0.379436	0.0290453	-0.0147368	0.0375458	-0.0948984	-0.10588	-0.0578107	-0.00950248	-0.017106	0.00601416	0.155648	0.139489	0.162391	0.15303	0.141347	0.150584	0.140918	0.129879	0.127822	-0.0506122	-0.0951007	-0.0639881	-0.0838379	-0.10145	-0.054847	-0.00409612	-0.00711222	0.0244632	-0.00361997	-0.0250021	0.0095034
Forward_Total receipts	PC9	0.0451363	0.0583558	0.0838115	0.0377796	0.049977	0.0512796	-0.0748254	-0.0579059	-0.050126	-0.0222155	-0.035901	-0.0244481	-0.0556165	-0.0580355	-0.0539306	-0.137557	-0.200659	-0.264157	-0.119808	-0.0893781	-0.0552975	-0.0498872	-0.0318291	-0.0227145	0.0230114	0.00138969	-0.00992879	-0.282386	-0.260022	-0.226572	-0.0733687	-0.0426922	-0.0363617	0.414025	0.380087	0.331341	-0.0249922	-0.0221174	-0.00159446	-0.0220628	-0.0136239	-0.00746494	-0.0611603	-0.0749502	-0.0750651	0.113549	0.0956383	0.0812732
Forward_Total receipts	PC10	0.0588437	0.0492407	0.0486179	0.213887	0.190715	0.181903	0.357074	0.258824	0.283419	0.0412869	0.0534167	0.080789	-0.0737123	-0.0734741	-0.0842975	-0.0209253	-0.0202845	-0.0161413	-0.171778	-0.181258	-0.199002	-0.301901	-0.247982	-0.237117	0.0701977	0.0773951	0.0974062	0.102168	0.0997518	0.0810658	0.0235079	0.0411864	0.0258458	0.0486072	0.0513077	0.0324195	-0.151351	-0.164924	-0.193033	-0.177736	-0.149407	-0.128299	0.0899036	0.106183	0.100649	-0.0692472	-0.04045	-0.0451864
Forward_Total receipts	PC11	0.179328	0.132806	0.157513	-0.151618	-0.218661	-0.237064	0.225725	0.221105	0.243663	-0.149357	-0.0288601	0.0124342	-0.271722	-0.152894	-0.155657	0.0134464	0.138479	0.177911	-0.0859437	-0.119545	-0.126371	0.274205	0.244312	0.22804	-0.147276	-0.0527229	-0.0311117	-0.132946	-0.171847	-0.159997	0.0593732	0.024761	0.012511	-0.0545195	-8.93983e-05	0.0245699	-0.107429	-0.12417	-0.150652	0.0628814	0.0863849	0.0693116	-0.0475339	0.0838021	0.0992467	-0.105989	-0.0281797	-0.0139172
[truncated: 6 more columns]

## Sheet: Table S2-PC top2
Position_KPI	PC	Load_7_Days_TD	Load_14_Days_TD	Load_21_Days_TD	Load_7_Days_PL	Load_14_Days_PL	Load_21_Days_PL	Load_7_Days_MSR	Load_14_Days_MSR	Load_21_Days_MSR	Load_7_Days_HSR	Load_14_Days_HSR	Load_21_Days_HSR	Load_7_Days_VHSR	Load_14_Days_VHSR	Load_21_Days_VHSR	Load_7_Days_SR	Load_14_Days_SR	Load_21_Days_SR	Load_7_Days_AZ1	Load_14_Days_AZ1	Load_21_Days_AZ1	Load_7_Days_AZ2	Load_14_Days_AZ2	Load_21_Days_AZ2	Load_7_Days_AZ3	Load_14_Days_AZ3	Load_21_Days_AZ3	Load_7_Days_DZ1	Load_14_Days_DZ1	Load_21_Days_DZ1	Load_7_Days_DZ2	Load_14_Days_DZ2	Load_21_Days_DZ2	Load_7_Days_DZ3	Load_14_Days_DZ3	Load_21_Days_DZ3	Load_7_Days_ADZ1	Load_14_Days_ADZ1	Load_21_Days_ADZ1	Load_7_Days_ADZ2	Load_14_Days_ADZ2	Load_21_Days_ADZ2	Load_7_Days_ADZ3	Load_14_Days_ADZ3	Load_21_Days_ADZ3	Load_7_Days_RHIE	Load_14_Days_RHIE	Load_21_Days_RHIE
Back_Carries	PC1	0.0973767	0.159235	0.142157	0.0998553	0.133016	0.133275	0.0729028	0.128663	0.120444	0.0738723	0.124496	0.13656	0.09271	0.148457	0.149129	0.103416	0.131305	0.112481	0.0744885	0.14036	0.153538	0.110467	0.173808	0.154546	0.110299	0.166628	0.153505	0.0952904	0.153017	0.151361	0.102043	0.168092	0.159936	0.120702	0.156089	0.171146	0.0856736	0.164928	0.169934	0.116681	0.191118	0.169832	0.116899	0.16986	0.160082	0.11267	0.194378	0.179509
Back_Kick meters	PC1	0.0978995	0.154302	0.149336	0.104335	0.164623	0.140175	0.0845311	0.137647	0.138921	0.0785559	0.129727	0.151816	0.0918621	0.146422	0.189797	0.0845733	0.112804	0.0982489	0.0845142	0.141493	0.159756	0.115272	0.170768	0.158152	0.0876372	0.13491	0.146335	0.103491	0.15305	0.161885	0.106882	0.167551	0.162174	0.107333	0.176252	0.162279	0.0906793	0.157531	0.17546	0.106814	0.169565	0.163577	0.0946312	0.133572	0.140127	0.117504	0.187637	0.184703
Back_Meters carried	PC1	0.104641	0.163421	0.149948	0.104619	0.135294	0.13891	0.0792372	0.132515	0.126921	0.0740336	0.126257	0.141219	0.0909607	0.147296	0.150001	0.0922086	0.122369	0.106484	0.0797711	0.142016	0.157967	0.113578	0.175159	0.156416	0.103085	0.160103	0.148386	0.0985306	0.154464	0.154365	0.10464	0.16897	0.161366	0.119115	0.152538	0.170447	0.0851817	0.163544	0.170793	0.117247	0.189147	0.169027	0.109505	0.163727	0.155616	0.108939	0.189497	0.177633
Back_Total complete tackles	PC1	0.0889683	0.157244	0.14599	0.0879391	0.128185	0.140701	0.0697094	0.131564	0.129405	0.0682866	0.127267	0.143883	0.101073	0.150898	0.18154	0.0971793	0.131379	0.117511	0.0686046	0.140161	0.157046	0.104143	0.17355	0.157271	0.100499	0.162478	0.15457	0.0886561	0.151526	0.154742	0.0956675	0.168896	0.165914	0.114566	0.156542	0.177504	0.0779926	0.163787	0.172256	0.108256	0.186932	0.171328	0.10817	0.167094	0.162153	0.104019	0.190853	0.182353
Back_Total kicks	PC1	0.0984006	0.154697	0.151846	0.100848	0.155613	0.140008	0.0772278	0.129227	0.132583	0.0756376	0.124471	0.147466	0.0907492	0.143889	0.189636	0.0864182	0.115878	0.100048	0.0801577	0.139008	0.159623	0.1133	0.17018	0.158417	0.0964188	0.144792	0.145673	0.100142	0.151036	0.161435	0.0997305	0.16341	0.159511	0.107995	0.172518	0.162767	0.0861084	0.154781	0.172374	0.109299	0.17276	0.167354	0.10696	0.146602	0.147405	0.117938	0.190866	0.187425
Back_Total OOA	PC1	0.107941	0.160193	0.148907	0.108062	0.134124	0.140629	0.0829367	0.131759	0.1294	0.0789827	0.125663	0.142777	0.0938809	0.145366	0.150167	0.0921937	0.11794	0.105168	0.0826202	0.14181	0.159543	0.116964	0.17241	0.155559	0.105543	0.15707	0.148027	0.102614	0.153343	0.156293	0.107218	0.169374	0.163604	0.116641	0.149545	0.168203	0.0875247	0.161324	0.170265	0.120071	0.185583	0.16834	0.113854	0.160837	0.154995	0.112639	0.188433	0.178174
Back_Total passes	PC1	0.0977157	0.153921	0.14415	0.0989418	0.127642	0.133916	0.0768119	0.128601	0.126285	0.0772226	0.124786	0.141484	0.0934967	0.144419	0.150921	0.0987644	0.123064	0.109179	0.0786907	0.141579	0.159749	0.116788	0.176018	0.160483	0.109191	0.161153	0.153908	0.0987762	0.153348	0.156167	0.104685	0.17068	0.166392	0.116581	0.150726	0.17125	0.0880362	0.163593	0.174254	0.11924	0.1875	0.173084	0.113977	0.161856	0.158092	0.112971	0.188551	0.179431
Back_Total receipts	PC1	0.0998199	0.163549	0.151958	0.0999822	0.134976	0.140934	0.0782723	0.135541	0.133528	0.0766627	0.129319	0.146264	0.0873655	0.143929	0.148732	0.0899479	0.118459	0.103385	0.0757813	0.142857	0.16135	0.112047	0.174437	0.157995	0.103822	0.161418	0.149559	0.0947902	0.153117	0.154493	0.100538	0.170298	0.164879	0.115749	0.151231	0.168811	0.085234	0.166428	0.174448	0.113477	0.187274	0.169517	0.110269	0.162995	0.154608	0.110418	0.190478	0.179261
Forward_Carries	PC1	0.114043	0.130755	0.148963	0.101163	0.122572	0.1221	0.127715	0.11638	0.136084	0.0942382	0.12372	0.16626	0.0897999	0.114997	0.156474	0.0578441	0.0833481	0.110427	0.0994476	0.130635	0.147762	0.119837	0.147211	0.159683	0.121765	0.138706	0.176874	0.116321	0.147521	0.154956	0.130646	0.164406	0.14938	0.150415	0.173995	0.171212	0.088005	0.1272	0.160768	0.127029	0.151124	0.14383	0.144362	0.177635	0.169802	0.155966	0.188692	0.200878
Forward_Kick meters	PC1	0.119771	0.143427	0.146343	0.11338	0.11936	0.106587	0.0927727	0.124676	0.114129	0.0835876	0.1453	0.157173	0.132691	0.185532	0.188256	0.141994	0.143174	0.14898	0.0743854	0.130205	0.116233	0.116839	0.158921	0.145539	0.13304	0.173993	0.166063	0.11169	0.14882	0.123215	0.126889	0.150454	0.12275	0.142089	0.140632	0.114562	0.0748697	0.156049	0.144684	0.131563	0.164337	0.170794	0.1469	0.157254	0.173139	0.161948	0.188016	0.157359
Forward_Meters carried	PC1	0.114146	0.126192	0.148918	0.101229	0.117307	0.121651	0.126553	0.112509	0.134307	0.0952939	0.122225	0.168528	0.0912167	0.11413	0.159554	0.0558839	0.0779036	0.108607	0.0993048	0.126972	0.147322	0.124287	0.147543	0.162007	0.124784	0.137947	0.178282	0.118747	0.14655	0.157109	0.134883	0.163024	0.150346	0.151937	0.172802	0.172011	0.0884131	0.124771	0.161542	0.131073	0.151102	0.146243	0.148049	0.176264	0.171559	0.15903	0.187407	0.202611
Forward_Total complete tackles	PC1	0.107213	0.133193	0.151546	0.0927182	0.124215	0.123599	0.120694	0.149254	0.136727	0.0934756	0.126713	0.168238	0.0909897	0.118213	0.162118	0.0574287	0.0867701	0.116449	0.0911509	0.132012	0.148174	0.115153	0.150358	0.160834	0.118602	0.138495	0.177694	0.109221	0.150375	0.156217	0.121069	0.160458	0.145835	0.14705	0.174487	0.170666	0.0837241	0.129219	0.162281	0.120238	0.152289	0.144694	0.138411	0.177629	0.170673	0.154193	0.190559	0.201526
Forward_Total kicks	PC1	0.135746	0.13498	0.150584	0.131662	0.127737	0.117561	0.124937	0.125725	0.128724	0.0938061	0.105266	0.126944	0.121177	0.101407	0.129407	0.115272	0.0877375	0.118611	0.100914	0.13268	0.135729	0.144452	0.145896	0.162413	0.133668	0.172992	0.168402	0.169147	0.156093	0.148099	0.153816	0.164479	0.137496	0.149725	0.154768	0.113452	0.0840659	0.12681	0.152318	0.150952	0.152828	0.174215	0.156383	0.17202	0.172109	0.159386	0.158608	0.160603
Forward_Total OOA	PC1	0.115179	0.130992	0.149237	0.104087	0.124244	0.12555	0.127825	0.115589	0.134874	0.0981776	0.123091	0.16272	0.0944859	0.114958	0.15648	0.0582284	0.0827015	0.111954	0.101833	0.132375	0.148588	0.122536	0.149572	0.160119	0.121616	0.135503	0.173732	0.118369	0.148881	0.155575	0.131823	0.16436	0.148139	0.151121	0.170328	0.165775	0.090566	0.127678	0.161035	0.12735	0.150425	0.142419	0.144334	0.175333	0.167799	0.15803	0.186211	0.198117
Forward_Total passes	PC1	0.114644	0.130571	0.143546	0.100828	0.120508	0.116675	0.121708	0.113532	0.127264	0.0973663	0.12707	0.163561	0.0955729	0.120666	0.16127	0.0616643	0.0887692	0.116849	0.0959581	0.128758	0.140227	0.120437	0.148106	0.15503	0.138335	0.196871	0.171057	0.113727	0.145988	0.147491	0.129294	0.164895	0.143561	0.151405	0.174493	0.167269	0.0877271	0.128104	0.156734	0.126473	0.151366	0.14029	0.145614	0.177444	0.166619	0.15758	0.189392	0.196298
Forward_Total receipts	PC1	0.111532	0.130086	0.151353	0.0962316	0.119048	0.121996	0.125547	0.115215	0.136778	0.0953112	0.124213	0.168989	0.0920486	0.116921	0.159263	0.0597048	0.085315	0.114219	0.0958825	0.128824	0.14803	0.122336	0.149666	0.162948	0.1201	0.137933	0.176978	0.113605	0.147312	0.156799	0.129951	0.163788	0.149851	0.150157	0.17359	0.171538	0.0872753	0.127523	0.162735	0.12693	0.152086	0.145937	0.145047	0.178083	0.171005	0.155586	0.187856	0.200955
Back_Carries	PC10	-0.0634045	-0.0604157	-0.0619512	0.134114	0.152776	0.154617	0.097715	0.141424	0.139441	-0.0454604	-0.105095	-0.134586	-0.112446	-0.201134	-0.231696	0.284716	0.247709	0.166583	0.0598153	0.117792	0.142304	-0.14732	-0.135354	-0.102178	0.111706	0.0772219	0.0400811	0.153624	0.176844	0.17384	0.0140255	0.0329699	0.0166832	-0.276832	-0.268393	-0.280266	-0.015464	-0.00815365	-0.00811124	-0.043343	-0.0750186	-0.073807	0.176087	0.138279	0.0995686	0.00384633	0.0077456	-0.00121603
Back_Kick meters	PC10	-0.0762423	-0.0945262	-0.0596442	-0.0217469	-0.0255532	-0.0117834	-0.130449	-0.174076	-0.179252	-0.189343	-0.242273	-0.270374	-0.0794232	-0.105339	-0.121213	0.251014	0.27609	0.226411	0.0403702	0.0714285	0.110919	0.200922	0.211785	0.201812	-0.134687	-0.140947	-0.145595	0.0790041	0.0811918	0.091109	0.202793	0.217027	0.207591	-0.144186	-0.0907377	-0.0625572	0.045173	0.0895467	0.124647	0.0890081	0.109015	0.120341	-0.117124	-0.119182	-0.113745	-0.0471269	-0.0381216	-0.0189922
Back_Meters carried	PC10	-0.0598813	-0.0786373	-0.0801747	0.138296	0.125653	0.120713	0.0948174	0.119624	0.124312	-0.0370525	-0.0980274	-0.1148	-0.0852602	-0.181866	-0.206772	0.304189	0.248086	0.186237	0.0695114	0.136017	0.144156	-0.144273	-0.128106	-0.0775173	0.0839177	0.0540337	0.0326831	0.174942	0.212925	0.199477	0.0369367	0.0580639	0.0450998	-0.280746	-0.278942	-0.278463	-0.00917528	0.00215286	0.00470047	-0.0400948	-0.0667629	-0.0544026	0.149345	0.122979	0.0998617	-0.0258735	-0.0344975	-0.0283239
Back_Total complete tackles	PC10	0.0378365	0.06964	0.0665082	-0.106233	-0.105695	-0.124388	-0.141298	-0.166269	-0.165355	-0.0376835	-0.0106299	0.0065481	0.0316315	0.0914519	0.138281	-0.18825	-0.19621	-0.161619	-0.051392	-0.0834956	-0.0907962	0.206316	0.216527	0.139189	-0.115891	-0.0934976	-0.0789106	-0.183832	-0.179359	-0.172033	-0.0272119	-0.0232504	-0.0146103	0.340659	0.301556	0.295004	0.0294181	0.0416769	0.0254974	0.0462347	0.103125	0.072332	-0.207976	-0.184908	-0.159008	0.0302862	0.0298912	0.00520838
Back_Total kicks	PC10	0.072968	0.0859661	0.0735676	-0.233175	-0.246586	-0.234502	-0.126358	-0.156651	-0.184533	0.0529718	0.129297	0.134997	0.100782	0.232702	0.311475	-0.293964	-0.241891	-0.192591	-0.00735072	-0.0488799	-0.105286	0.158297	0.147032	0.0942203	-0.103312	-0.0713912	-0.0496296	-0.0988004	-0.13746	-0.156876	0.0316151	-0.00255801	-0.00657877	0.139386	0.177801	0.129678	0.0206553	0.021925	-0.00704905	0.0885575	0.12478	0.0971244	-0.134105	-0.101684	-0.0792484	-0.0682346	-0.0600003	-0.0568246
Back_Total OOA	PC10	0.0176521	0.0444906	0.0424626	-0.142851	-0.134967	-0.149626	-0.118706	-0.151847	-0.150527	0.0240673	0.0759112	0.0933066	0.0892959	0.183852	0.197513	-0.241463	-0.19799	-0.159911	-0.0320303	-0.08738	-0.11676	0.203651	0.196651	0.126767	-0.137286	-0.0964903	-0.073385	-0.14734	-0.179333	-0.182313	-0.0171242	-0.0219112	-0.0272737	0.311796	0.274065	0.257329	0.0428667	0.0549801	0.0332884	0.0846153	0.13305	0.0974743	-0.219557	-0.174962	-0.146376	-0.0117661	-0.00180746	-0.019957
Back_Total passes	PC10	0.0608127	0.0748148	0.0635526	-0.146536	-0.144972	-0.154534	-0.0987691	-0.129948	-0.141292	0.0307927	0.102388	0.114514	0.0738959	0.197871	0.219807	-0.274267	-0.210104	-0.162944	-0.0394028	-0.0842871	-0.117123	0.181253	0.157945	0.105545	-0.108814	-0.0749862	-0.0597132	-0.171921	-0.195696	-0.194183	-0.0497974	-0.0544932	-0.0450027	0.277702	0.264452	0.250347	0.0334357	0.0442898	0.0288605	0.0722174	0.107327	0.077594	-0.197489	-0.157782	-0.13442	-0.0113798	0.00908427	-0.00438223
Back_Total receipts	PC10	0.0303149	0.0610525	0.060022	-0.134373	-0.119561	-0.125182	-0.108188	-0.118172	-0.125564	0.0594609	0.122277	0.130602	0.118557	0.196808	0.206129	-0.26731	-0.247577	-0.209123	-0.0769747	-0.104169	-0.11661	0.161245	0.169684	0.112369	-0.0825611	-0.0606367	-0.0595617	-0.20469	-0.207969	-0.204964	-0.0594785	-0.063153	-0.0583569	0.297235	0.249305	0.22726	0.028628	0.0385855	0.019514	0.0546703	0.098833	0.0691485	-0.169168	-0.143117	-0.131066	0.02123	0.0230962	0.00339764
Forward_Carries	PC10	-0.0289557	-0.0407707	-0.0451676	-0.209425	-0.205914	-0.201979	-0.283282	-0.213066	-0.230222	-0.0687742	-0.070534	-0.100639	0.0150347	0.0375805	0.0419503	0.0438556	0.0750288	0.0658165	0.200635	0.205034	0.225265	0.340419	0.285178	0.25794	-0.098203	-0.0818711	-0.101788	-0.0556811	-0.0775544	-0.0692936	-0.141237	-0.109859	-0.0884983	-0.0311911	-0.018085	0.00179247	0.133146	0.152221	0.177082	0.165604	0.145324	0.118159	-0.089294	-0.0891845	-0.090436	0.0450932	0.0477959	0.0536857
Forward_Meters carried	PC10	0.0384094	0.0392082	0.047787	0.212504	0.203977	0.211195	0.353678	0.260835	0.282495	0.0434886	0.0564611	0.0717981	-0.0607041	-0.0793651	-0.107267	-0.0116962	-0.026612	-0.02694	-0.145513	-0.164463	-0.174259	-0.316784	-0.252658	-0.234	0.0865344	0.082204	0.101058	0.0633359	0.0691916	0.0641558	0.0867832	0.0827991	0.0681018	0.0286663	0.0169421	-0.000119795	-0.1279	-0.148996	-0.171503	-0.173753	-0.156232	-0.12862	0.0960124	0.107812	0.10384	-0.0594504	-0.0505837	-0.0587766
Forward_Total complete tackles	PC10	0.0375188	0.028331	0.0337607	0.218446	0.203503	0.201474	0.339921	0.302736	0.257979	0.0320695	0.0256493	0.0477741	-0.0676971	-0.0710292	-0.0832723	-0.0237021	-0.00636947	0.0222953	-0.168743	-0.19371	-0.207668	-0.239821	-0.227004	-0.208571	0.0887451	0.076472	0.096227	0.145128	0.123794	0.114815	0.0259058	0.0274468	0.0214494	0.02007	0.00393243	-0.00664735	-0.138531	-0.173266	-0.195291	-0.162085	-0.15348	-0.126715	0.115901	0.118475	0.11203	-0.078612	-0.0668483	-0.0668942
Forward_Total OOA	PC10	0.060616	0.0458552	0.033225	0.237023	0.215493	0.196764	0.349177	0.242493	0.260656	0.00951962	0.0361597	0.0620379	-0.0690331	-0.0568773	-0.0514076	-0.00400508	-0.00201916	0.0583765	-0.170129	-0.196778	-0.223782	-0.267781	-0.235518	-0.211115	0.0590597	0.0708204	0.103797	0.118754	0.0862129	0.0651554	0.11171	0.0886879	0.0657443	-0.0139605	-0.00975804	-0.00413739	-0.159971	-0.173378	-0.201932	-0.162868	-0.148097	-0.119875	0.0733167	0.11054	0.121417	-0.0792858	-0.05881	-0.0507322
Forward_Total passes	PC10	0.0691994	0.0657799	0.0724857	0.195158	0.176085	0.169352	0.398297	0.307901	0.329557	-0.00098524	0.0467769	0.0864605	-0.110224	-0.0895094	-0.0808736	-0.0180748	-0.0079827	0.0384348	-0.148082	-0.180145	-0.198734	-0.240171	-0.197457	-0.185478	0.0710866	0.100482	0.0866474	0.0389339	0.0272799	0.0227935	0.0950677	0.0639214	0.0389268	0.00938983	0.00549422	0.00436212	-0.153923	-0.177854	-0.205153	-0.153093	-0.13246	-0.11461	0.0677081	0.105124	0.0987487	-0.086674	-0.0639096	-0.0653076
Forward_Total receipts	PC10	0.0588437	0.0492407	0.0486179	0.213887	0.190715	0.181903	0.357074	0.258824	0.283419	0.0412869	0.0534167	0.080789	-0.0737123	-0.0734741	-0.0842975	-0.0209253	-0.0202845	-0.0161413	-0.171778	-0.181258	-0.199002	-0.301901	-0.247982	-0.237117	0.0701977	0.0773951	0.0974062	0.102168	0.0997518	0.0810658	0.0235079	0.0411864	0.0258458	0.0486072	0.0513077	0.0324195	-0.151351	-0.164924	-0.193033	-0.177736	-0.149407	-0.128299	0.0899036	0.106183	0.100649	-0.0692472	-0.04045	-0.0451864
Back_Carries	PC11	0.180994	0.162281	0.130239	-0.163519	-0.167999	-0.171233	-0.0157605	-0.034967	-0.0607517	-0.0642393	-0.0103474	-0.0214453	-0.00783342	0.13947	0.151288	-0.140408	0.0279913	0.0479195	-0.0806408	-0.145089	-0.168436	-0.0634902	-0.120611	-0.115616	-0.0131441	0.00768135	0.0190606	0.170855	0.102629	0.10169	0.328408	0.27772	0.213475	-0.263564	-0.122235	-0.0997394	-0.192122	-0.261971	-0.255669	-0.00163959	-0.0105143	-0.0286726	0.100428	0.138897	0.115475	-0.0667154	-0.00267026	0.0368449
Back_Kick meters	PC11	0.160397	0.136945	0.115793	-0.146041	-0.209173	-0.178834	-0.0364633	-0.0605636	-0.0922964	-0.0483874	-0.0109587	-0.0419877	-0.00128901	0.102735	0.107872	-0.12045	0.0303768	0.0364882	-0.0567374	-0.106007	-0.118178	-0.134867	-0.169159	-0.147336	0.000464507	0.0280015	0.0425905	0.199558	0.158273	0.164055	0.298635	0.291515	0.246982	-0.225633	-0.155042	-0.0881566	-0.173931	-0.222154	-0.223988	-0.0382805	-0.0417786	-0.0342691	0.0919347	0.137237	0.121287	-0.0455541	0.0144649	0.0534336
Back_Meters carried	PC11	0.159528	0.144766	0.116352	-0.165683	-0.166036	-0.174538	-0.0590376	-0.067122	-0.0824371	-0.0551849	0.00477962	0.00334873	-0.00624039	0.136523	0.145937	-0.144769	0.00873175	0.00994914	-0.0357253	-0.105055	-0.128551	-0.126402	-0.160502	-0.140682	3.88609e-05	0.0188926	0.013108	0.15336	0.0862501	0.0898308	0.37946	0.30999	0.238806	-0.220108	-0.0895338	-0.0757482	-0.178406	-0.239511	-0.240683	-0.0341997	-0.0307377	-0.0429911	0.110203	0.147841	0.10745	-0.0738753	-0.0125554	0.018029
Back_Total complete tackles	PC11	0.204289	0.188639	0.160057	-0.173915	-0.189557	-0.20621	-0.00778425	-0.0354317	-0.0665292	-0.0549149	-0.00158528	0.0117868	-0.0154373	0.138226	0.218735	-0.176925	-0.0345568	0.0155453	-0.0366545	-0.0963371	-0.128773	-0.125276	-0.15312	-0.162839	-0.0195117	-0.00597512	-0.0011604	0.139832	0.0810002	0.0665081	0.300918	0.24316	0.20029	-0.124221	-0.0256397	-0.00892083	-0.192619	-0.26296	-0.26864	-0.036436	-0.0271427	-0.0500517	0.0969803	0.140392	0.118756	-0.0922776	-0.0567128	-0.0118488
Back_Total kicks	PC11	0.169672	0.138584	0.113725	-0.121373	-0.131629	-0.111503	0.0145683	-0.00473637	-0.0337781	-0.0552859	-0.0111929	-0.0314548	-0.0386627	0.0727511	0.0913493	-0.162772	0.0400106	0.0602791	-0.048003	-0.136176	-0.166097	-0.102846	-0.182634	-0.170817	-0.00410047	0.0532173	0.0583795	0.204527	0.11341	0.112378	0.285806	0.260215	0.20285	-0.274583	-0.165622	-0.0933543	-0.206214	-0.252294	-0.265493	-0.0373646	-0.0584751	-0.0700749	0.124814	0.18775	0.162175	-0.0430508	0.0518138	0.0954649
Back_Total OOA	PC11	0.166279	0.147597	0.129021	-0.204222	-0.203154	-0.207529	-0.0324787	-0.0611219	-0.0789515	-0.0755705	-0.0106939	-0.00892462	-0.00469702	0.157567	0.177884	-0.184128	0.00863025	0.0469248	-0.0687139	-0.148302	-0.166935	-0.0518074	-0.114998	-0.11017	-0.0200804	0.0020309	0.013899	0.168583	0.0761172	0.0749103	0.340845	0.27114	0.221298	-0.198253	-0.0899241	-0.0601532	-0.177773	-0.240767	-0.238327	0.00118925	-0.00583082	-0.0225579	0.0804413	0.120408	0.101555	-0.076594	-0.0142279	0.0344915
Back_Total passes	PC11	0.194926	0.165439	0.131344	-0.178935	-0.204962	-0.208343	-0.0194479	-0.0254973	-0.0578168	-0.0474512	0.0395011	0.0405521	0.0177357	0.159972	0.190483	-0.107165	0.0128686	0.0528885	-0.0489995	-0.11151	-0.15154	-0.0788486	-0.081722	-0.0924487	-0.0418893	-0.0178681	0.00704963	0.168185	0.108003	0.0884756	0.337468	0.283613	0.224474	-0.193753	-0.0875863	-0.0608823	-0.210424	-0.275175	-0.275144	-0.0100276	-0.00132447	-0.0136369	0.0834466	0.127355	0.121858	-0.122722	-0.0969351	-0.047573
Back_Total receipts	PC11	0.191723	0.160326	0.134712	-0.196709	-0.209933	-0.200411	-0.0278012	-0.0429202	-0.0705508	-0.0575837	0.0302138	0.025485	-0.00429688	0.172048	0.195311	-0.188615	0.00955912	0.0372998	-0.066084	-0.136787	-0.169722	-0.0626433	-0.113708	-0.115483	-0.0334112	-0.0105322	0.00878589	0.191666	0.103608	0.0959863	0.324247	0.2583	0.194608	-0.167277	-0.0827481	-0.0537378	-0.207359	-0.260105	-0.252294	-0.00920555	-0.00735287	-0.0279869	0.0929596	0.142481	0.120469	-0.0932086	-0.0390476	0.00702177
Forward_Carries	PC11	0.120125	0.128635	0.168257	-0.141926	-0.119616	-0.123738	0.135524	0.16572	0.185224	-0.0776598	-0.0069125	0.0122452	-0.154602	-0.121019	-0.137147	0.0529671	0.0965113	0.131612	-0.115444	-0.121344	-0.117536	0.189925	0.168643	0.157193	-0.0518066	-0.0615761	-0.0560135	-0.311301	-0.301231	-0.272447	0.359001	0.255717	0.17999	-0.103693	-0.0953085	-0.078841	-0.0798672	-0.0951674	-0.108335	0.0687576	0.055811	0.0451232	0.0245292	0.0265615	0.0424775	-0.0262649	-0.0261233	-0.0352525
Forward_Meters carried	PC11	-0.205778	-0.178465	-0.206492	0.193998	0.240304	0.253836	-0.21853	-0.213968	-0.241058	0.150834	0.0352519	0.000411448	0.255946	0.16009	0.171518	-0.0377136	-0.107062	-0.128664	0.120069	0.153533	0.141902	-0.242372	-0.210467	-0.200373	0.110158	0.05913	0.0419235	0.130284	0.152515	0.13462	-0.0640543	-0.0383278	-0.024864	0.00754477	-0.0294736	-0.0484477	0.107591	0.141807	0.159656	-0.0554629	-0.0634271	-0.0502629	0.0214281	-0.0575001	-0.0724492	0.0677904	0.0259811	0.00946921
Forward_Total complete tackles	PC11	-0.213996	-0.167324	-0.179277	0.148923	0.221065	0.247462	-0.138581	-0.179158	-0.170503	0.15466	0.0440301	-0.0154062	0.230439	0.11681	0.0857078	0.0416431	-0.0772469	-0.14312	0.126623	0.175528	0.186098	-0.242419	-0.194144	-0.180329	0.140977	0.0437284	-0.00436389	0.148864	0.18605	0.159875	-0.207509	-0.149715	-0.105572	0.0987801	0.0412729	0.00588208	0.122515	0.149112	0.178465	-0.055272	-0.0699344	-0.0654164	0.0513444	-0.073192	-0.11976	0.0813816	0.0180467	-0.0129879
Forward_Total OOA	PC11	0.176937	0.127146	0.136734	-0.107464	-0.161972	-0.183614	0.18818	0.180823	0.203992	-0.153486	-0.0259873	0.0194303	-0.260026	-0.146542	-0.124084	0.00504055	0.106536	0.177798	-0.112474	-0.140042	-0.144525	0.315455	0.26573	0.239433	-0.151089	-0.0646126	-0.034749	-0.180932	-0.224145	-0.214534	0.148054	0.095531	0.0562797	-0.0767089	-0.0519251	-0.012781	-0.102596	-0.113249	-0.133539	0.0805495	0.087913	0.070747	-0.0656804	0.0447256	0.0748529	-0.0523735	0.0100992	0.0357401
Forward_Total passes	PC11	0.148057	0.0949357	0.0841118	-0.116843	-0.167521	-0.192785	0.149598	0.156804	0.15396	-0.153327	-0.0217482	0.0170114	-0.271866	-0.136949	-0.122365	-0.0145916	0.10105	0.149809	-0.0869838	-0.117438	-0.135829	0.336152	0.298724	0.251567	-0.15968	-0.0780449	-0.00549925	-0.206329	-0.234514	-0.221914	0.140616	0.0946724	0.0390945	-0.110475	-0.0727692	-0.0236958	-0.0721027	-0.0775018	-0.101742	0.11922	0.123137	0.0896422	-0.073712	0.0297427	0.0708042	-0.0326576	0.0488489	0.0835541
Forward_Total receipts	PC11	0.179328	0.132806	0.157513	-0.151618	-0.218661	-0.237064	0.225725	0.221105	0.243663	-0.149357	-0.0288601	0.0124342	-0.271722	-0.152894	-0.155657	0.0134464	0.138479	0.177911	-0.0859437	-0.119545	-0.126371	0.274205	0.244312	0.22804	-0.147276	-0.0527229	-0.0311117	-0.132946	-0.171847	-0.159997	0.0593732	0.024761	0.012511	-0.0545195	-8.93983e-05	0.0245699	-0.107429	-0.12417	-0.150652	0.0628814	0.0863849	0.0693116	-0.0475339	0.0838021	0.0992467	-0.105989	-0.0281797	-0.0139172
Back_Carries	PC12	-0.0250183	-0.0196389	-0.00144225	0.155543	0.16574	0.185107	0.175227	0.152046	0.149979	0.000229219	0.0227121	0.0734968	-0.139684	-0.0678953	-0.039693	-0.106225	0.0642452	0.0607039	-0.221237	-0.283351	-0.269032	0.362113	0.23382	0.153443	-0.040266	-0.0421974	-0.0657844	-0.0978012	-0.166049	-0.149609	0.119222	-0.0106503	-0.0448435	-0.104108	-0.0965161	-0.132052	-0.0750458	-0.0863216	-0.0942663	0.0747802	0.0246686	-0.00957615	-0.0333505	-0.0474075	-0.0712302	0.14846	0.235726	0.19602
Back_Kick meters	PC12	-0.0729452	-0.0534694	-0.0730161	0.0205897	0.0692988	0.0292522	-0.0338132	-0.0596006	-0.0545804	0.0645104	0.00568628	-0.0138074	0.00772802	0.00267776	-0.0343838	-0.143551	-0.0699128	-0.0828039	-0.0761963	-0.105971	-0.0814826	0.0869288	0.0215894	0.0128423	0.063798	0.0211434	-0.0320831	-0.0999159	-0.123069	-0.1102	0.096943	-0.00556594	-0.00748076	-0.225911	-0.156606	-0.117262	0.113482	0.103534	0.0940958	0.000277571	-0.0494145	-0.0690071	-0.00858091	-0.079948	-0.126462	0.333408	0.468214	0.429225
Back_Meters carried	PC12	0.111849	0.0662259	0.0499142	-0.115033	-0.170567	-0.165091	-0.0550105	-0.0387075	-0.0434081	-0.109592	-0.0550612	-0.0349416	-0.0304222	0.0193226	0.0616023	0.0812037	0.0482176	0.0514298	0.201433	0.171844	0.123354	-0.136764	-0.0861086	-0.0628453	-0.096913	-0.0138049	0.0600864	0.231661	0.209429	0.17007	-0.238182	-0.143467	-0.073085	0.162272	0.178554	0.228788	-0.0385163	-0.0635558	-0.0462144	-0.019592	0.0299121	0.0465455	-0.0518777	0.0761143	0.129452	-0.234093	-0.279548	-0.217409
Back_Total complete tackles	PC12	-0.11828	-0.0984548	-0.099098	0.051322	0.0994357	0.0905468	-0.0575313	-0.0936555	-0.0781864	0.0916012	0.0465554	0.0182136	0.0982628	0.0797002	0.0255599	-0.176342	-0.0946922	-0.0937392	-0.206186	-0.196164	-0.161761	0.0752928	0.00334553	0.00819121	0.093322	0.0208731	-0.0170567	-0.0441113	-0.0380222	-0.00922725	0.160754	0.0855986	0.059481	-0.280817	-0.184477	-0.19306	0.0650015	0.0910485	0.084423	0.0189483	-0.0522009	-0.0546818	0.0133894	-0.108525	-0.134222	0.312262	0.413165	0.347291
Back_Total kicks	PC12	0.0576439	0.0641705	0.076961	-0.0720743	-0.0985602	-0.0734795	-0.0746047	0.017061	0.0336236	-0.0808135	-0.039136	-0.0219457	0.0549613	0.0223248	0.0634372	0.170884	-0.000469962	0.0242748	0.0874359	0.107419	0.0733619	-0.189539	-0.0683431	-0.0363073	0.0040346	0.00124882	0.0368643	0.175168	0.236377	0.219591	-0.182353	-0.0645255	-0.0327875	0.202008	0.135733	0.124763	-0.0860805	-0.103027	-0.0963507	-0.0229569	0.0238279	0.0497218	0.0565589	0.0633215	0.103269	-0.234585	-0.367338	-0.331733
Back_Total OOA	PC12	-0.0309206	-0.0477385	-0.0466064	0.109278	0.125498	0.112659	0.134418	0.0907775	0.0852381	0.0344645	0.0395853	0.0496829	-0.153026	-0.0837195	-0.0653515	-0.151887	0.0360279	0.0538043	-0.172407	-0.229207	-0.196412	0.290162	0.175312	0.115882	0.0100151	-0.0177101	-0.0485292	-0.160814	-0.21255	-0.179704	0.15168	0.0540865	-0.00804251	-0.236729	-0.119674	-0.133026	-0.00101522	0.00635589	-0.00486578	0.0561597	-0.0111008	-0.0357625	-0.0132025	-0.0677767	-0.089049	0.208189	0.348768	0.2968
Back_Total passes	PC12	0.120213	0.0740628	0.0790003	0.0620351	0.00144647	0.0418177	0.15569	0.156911	0.142323	-0.0960559	-0.0308126	0.0447114	-0.123033	-0.0532869	0.0524966	0.028166	0.0877254	0.155094	0.0421848	-0.000184713	-0.0592708	0.106679	0.104512	0.0455058	-0.156122	-0.0620357	0.0407469	0.114798	0.0722127	0.0249613	-0.18219	-0.157116	-0.130267	0.236263	0.130913	0.15278	-0.160808	-0.18286	-0.153761	0.0528718	0.0781753	0.073242	-0.0646025	0.0774948	0.161466	-0.241011	-0.326618	-0.255928
Back_Total receipts	PC12	-0.120582	-0.111532	-0.124612	-0.012808	0.05032	0.00584252	-0.134771	-0.168138	-0.163876	0.0967538	0.0277826	-0.0286036	0.0891777	0.0411479	-0.0139973	-0.123481	-0.0966113	-0.108302	-0.0164827	-0.0165604	0.0154483	-0.0720151	-0.105874	-0.0629961	0.137243	0.0716412	0.01284	-0.0404778	-0.0241627	-0.00712476	0.14322	0.0962462	0.0799086	-0.268429	-0.153947	-0.154471	0.159057	0.180804	0.160057	-0.0490197	-0.0980261	-0.0849197	0.021066	-0.093175	-0.126395	0.272935	0.381876	0.322035
Forward_Carries	PC12	-0.209773	-0.159338	-0.154812	0.293056	0.376589	0.432733	0.0346398	-0.00634025	-0.0505368	0.054573	-0.0549578	-0.162199	0.030841	-0.0808053	-0.182327	0.145673	0.0962907	0.0567757	0.0452113	0.0537971	0.0913833	0.0962048	0.113513	0.0690541	0.0639556	0.0167199	-0.0500353	-0.195258	-0.16948	-0.12537	0.0827476	0.0407416	-0.000438119	0.0273199	-0.0403703	-0.102255	0.053187	0.0507885	0.0715798	0.00361766	-0.0173908	-0.0486163	0.016651	-0.0534427	-0.136485	0.17506	0.122914	0.068085
Forward_Meters carried	PC12	-0.180088	-0.107833	-0.108338	0.209493	0.323267	0.356012	0.112101	0.062939	0.0242934	0.0100892	-0.0727717	-0.182971	-0.0617408	-0.146332	-0.26322	0.161992	0.145991	0.12907	-0.0159382	0.0117268	0.0435656	0.231708	0.198733	0.137535	0.0450323	-0.0173628	-0.0977621	-0.187658	-0.178866	-0.147338	0.00357003	-0.0577976	-0.0699172	0.0791778	0.00533487	-0.0584673	0.0330619	0.032314	0.037025	0.0590313	0.0146457	-0.0295636	0.0262008	-0.057657	-0.147465	0.173183	0.120611	0.0754399
Forward_Total complete tackles	PC12	0.0990759	0.0420328	0.0233729	-0.0584083	-0.125971	-0.1572	-0.166375	-0.121388	-0.0662511	0.0306753	0.125517	0.218928	0.0921376	0.162445	0.283736	-0.19313	-0.193414	-0.170225	0.0373505	0.0165542	-0.0302505	-0.276717	-0.253453	-0.2051	-0.00307418	0.0438922	0.106884	-0.0109751	-0.0179753	-0.0232908	0.313913	0.30266	0.253453	-0.201554	-0.14117	-0.0514527	-0.0161552	0.00560916	0.00247121	-0.0693941	-0.0470688	-0.008532	-0.0335151	0.0304229	0.0916436	-0.0599508	-0.0274381	0.0125017
Back_Carries	PC13	0.154039	0.108914	0.11685	0.0341279	-0.0201403	0.0171773	0.182767	0.192622	0.155817	-0.108827	-0.0144319	0.023176	-0.129657	-0.0632368	-0.00602069	0.0791346	0.0852057	0.143641	-0.0406287	-0.0947106	-0.114638	0.126651	0.138477	0.0809344	-0.174024	-0.0706996	0.00627004	0.136377	0.0705519	0.0436503	-0.155671	-0.127414	-0.0988183	0.177855	0.110045	0.146027	-0.22318	-0.241648	-0.195394	0.063697	0.10067	0.086841	-0.0428931	0.0973661	0.140789	-0.231842	-0.297769	-0.220462
Back_Kick meters	PC13	0.0446386	0.0075672	0.0166177	0.177052	0.195794	0.206146	0.113497	0.0745015	0.0997305	-0.124875	0.00807529	0.109855	-0.237146	-0.0165482	0.155245	-0.269163	0.0574548	0.149302	-0.100697	-0.245189	-0.30959	0.309971	0.144546	0.0743656	-0.169583	-0.04227	0.0345205	0.0215458	-0.135272	-0.166615	0.166923	0.0442618	-0.0055109	-0.0796166	-0.0417933	0.00171005	-0.135573	-0.159704	-0.156179	0.0433903	0.0131243	0.010882	-0.1127	0.035914	0.0809268	-0.0181245	0.0459037	0.074072
Back_Meters carried	PC13	-0.124427	-0.103824	-0.0885858	-0.0408247	-0.0233452	-0.0450929	-0.268021	-0.243144	-0.199074	0.0544535	-0.0116986	-0.0606026	0.268662	0.112186	0.00808383	0.111637	-0.158889	-0.237419	-0.106576	-0.0131322	0.0527362	-0.238092	-0.135622	-0.0414114	0.136042	0.0453995	-0.00572986	0.16032	0.272674	0.296364	-0.160991	-0.0360714	0.0268047	-0.0449807	-0.0583794	-0.0608731	0.131884	0.161665	0.16876	-0.0780544	-0.0617983	-0.0308441	0.00860574	-0.116815	-0.13643	0.221759	0.20091	0.148471
Back_Total complete tackles	PC13	0.0846107	0.0493731	0.0650115	0.113144	0.0860051	0.116887	0.234936	0.245908	0.243086	0.00171008	0.0658595	0.147012	-0.240848	-0.121139	-0.0709717	-0.0641974	0.124032	0.142701	-0.168187	-0.271592	-0.291927	0.295325	0.248833	0.156639	-0.114603	-0.0518501	0.00309946	-0.113915	-0.199952	-0.194573	0.0963937	0.04502	-0.000123103	-0.091409	-0.0275908	-0.024979	-0.153922	-0.191418	-0.18108	0.0737749	0.0631939	0.051343	-0.0426528	0.0343313	0.0685785	-0.0598559	-0.00286074	-0.00308111
Back_Total kicks	PC13	-0.209176	-0.124331	-0.102932	0.247565	0.341071	0.3176	-0.0877641	-0.1063	-0.0967955	0.0198616	0.0310143	0.0324721	0.0969151	0.162672	0.247076	-0.140735	-0.113261	-0.0291204	-0.26935	-0.297337	-0.32466	0.0281634	0.0373177	0.0349843	0.00154038	-0.0133531	0.00912836	0.140815	0.140095	0.111481	0.115113	0.0688589	0.0418639	0.0688953	-0.109883	-0.127797	-0.00743825	-0.0195055	-0.00529588	0.00751933	0.0319043	0.0542769	-0.0696026	-0.0704446	-0.0271445	0.0214124	-0.0845943	-0.0932548
Back_Total OOA	PC13	0.135396	0.0927496	0.100578	0.0891245	0.0598858	0.0979684	0.21345	0.208339	0.180926	-0.0911851	-0.00897631	0.0577716	-0.199821	-0.0971998	0.00099976	0.00694676	0.139665	0.19652	-0.0680322	-0.140182	-0.201767	0.244548	0.201644	0.105506	-0.176173	-0.0681043	0.0258685	0.0675486	-0.0203981	-0.058021	-0.0227409	-0.0689643	-0.0829912	0.101276	0.0773274	0.0925659	-0.211595	-0.237747	-0.217579	0.0537028	0.0739303	0.0590352	-0.0498605	0.0782441	0.151117	-0.217464	-0.232355	-0.170785
Back_Total passes	PC13	0.0330645	0.0293403	0.0324376	0.131245	0.128203	0.135894	0.156351	0.152322	0.13434	-0.0059885	0.0395205	0.0809566	-0.156167	-0.0796633	-0.0331946	-0.0738786	0.04377	0.0740377	-0.277934	-0.303004	-0.290673	0.355297	0.260548	0.148423	-0.0490462	-0.0880163	-0.0757169	0.00499424	-0.0479019	-0.045926	0.00783914	-0.0613459	-0.102219	-0.110433	-0.086551	-0.112072	-0.144923	-0.170713	-0.164181	0.0887697	0.0433164	0.00117478	0.0120916	-0.0322464	-0.0277743	0.14954	0.237574	0.216707
Back_Total receipts	PC13	0.0932261	0.026601	0.0181819	0.1389	0.0902151	0.0918972	0.244326	0.200504	0.167386	-0.0411191	0.0298512	0.0667139	-0.236215	-0.0853963	-0.0400795	-0.143498	0.12053	0.137468	-0.140115	-0.223165	-0.215127	0.369955	0.250645	0.151479	-0.0866278	-0.0518094	-0.0463537	-0.0652454	-0.172964	-0.166405	0.0448325	-0.054545	-0.0793073	-0.162416	-0.0635251	-0.0605592	-0.138122	-0.149135	-0.142546	0.0691243	0.0317905	-0.0124483	-0.0219046	0.0153436	0.00509907	0.0798986	0.202768	0.196542
Back_Carries	PC2	-0.0220421	-0.0874212	-0.0991952	-0.0503411	-0.104458	-0.127693	-0.0826675	-0.150279	-0.161376	0.00613565	-0.0349226	-0.0517136	0.119137	0.111717	0.107728	0.261917	0.25661	0.227283	-0.0643909	-0.125799	-0.158469	-0.0437295	-0.105035	-0.101319	0.0578082	0.0286127	0.0208781	-0.0960056	-0.157359	-0.177147	-0.0499064	-0.10158	-0.111527	0.0848767	0.0440851	0.0468884	-0.00549626	-0.0578261	-0.0761115	0.00742402	-0.0466531	-0.049064	0.0758354	0.0470879	0.0390304	0.123489	0.113337	0.102567
Back_Kick meters	PC2	-0.0178431	-0.093193	-0.0819002	-0.0632022	-0.155442	-0.12803	-0.0973347	-0.172189	-0.167492	-0.00135177	-0.0473459	-0.0425074	0.124534	0.115636	0.170055	0.280342	0.268663	0.247919	-0.0773063	-0.150103	-0.164404	-0.0419298	-0.104748	-0.0799956	0.0776032	0.0476886	0.0655448	-0.0969877	-0.171856	-0.177669	-0.0498011	-0.112199	-0.0997609	0.091101	0.0595132	0.0712995	-0.00743745	-0.0659836	-0.065033	0.0231847	-0.0303475	-0.0131043	0.104091	0.0709418	0.0844097	0.123243	0.0948492	0.119746
Back_Meters carried	PC2	-0.0186269	-0.0733504	-0.0904139	-0.0600544	-0.103921	-0.12835	-0.0837641	-0.139795	-0.153398	0.00168276	-0.0296509	-0.0470662	0.11245	0.112332	0.11101	0.246594	0.2497	0.227796	-0.0660291	-0.114902	-0.148825	-0.0455593	-0.0914933	-0.0915417	0.0479711	0.0283913	0.021334	-0.0980949	-0.14785	-0.170342	-0.052648	-0.0968276	-0.108053	0.0644357	0.0408546	0.0467674	-0.0113343	-0.0525908	-0.0703566	0.00144109	-0.039153	-0.043497	0.0655403	0.0482722	0.0404039	0.120171	0.120937	0.113138
Back_Total complete tackles	PC2	-0.00264752	-0.0795653	-0.0829427	-0.0398011	-0.101331	-0.12018	-0.0681267	-0.146604	-0.151773	0.0149558	-0.0302359	-0.0428396	0.140144	0.115822	0.137437	0.268383	0.271663	0.241021	-0.0552799	-0.132973	-0.153693	-0.0382448	-0.119379	-0.104682	0.0464345	0.0132507	0.00922139	-0.0848551	-0.166414	-0.175526	-0.0466491	-0.117223	-0.117132	0.0913	0.0455707	0.0526429	-0.00692118	-0.0683262	-0.0782631	0.00281198	-0.0643239	-0.059673	0.0675842	0.034924	0.0290299	0.122645	0.10493	0.102829
Back_Total kicks	PC2	-0.0828146	-0.080889	-0.0471674	-0.123074	-0.123646	-0.0845959	-0.146045	-0.161509	-0.134384	-0.0467051	-0.0465198	-0.0265233	0.0779372	0.106851	0.170689	0.246968	0.264885	0.249895	-0.124185	-0.138224	-0.127029	-0.108992	-0.107545	-0.0644565	0.0220474	0.0391755	0.0636108	-0.152973	-0.162753	-0.14869	-0.107555	-0.112754	-0.0788794	0.0409848	0.0695569	0.100619	-0.060919	-0.0625465	-0.03872	-0.0470926	-0.0438965	-0.00816902	0.0408025	0.0550462	0.0755393	0.0790663	0.119379	0.160528
Back_Total OOA	PC2	-0.0328879	-0.0908438	-0.0766339	-0.0578638	-0.0986157	-0.0979824	-0.0882535	-0.148293	-0.136638	0.0032731	-0.0328646	-0.0321267	0.11506	0.116045	0.125568	0.260549	0.268173	0.24698	-0.0753941	-0.130857	-0.134412	-0.0571751	-0.113168	-0.0856837	0.0418189	0.0179353	0.0205079	-0.107124	-0.164096	-0.160886	-0.0541128	-0.104771	-0.0938316	0.0806849	0.0471374	0.0667751	-0.0158043	-0.0602573	-0.0561122	-0.01127	-0.0561818	-0.0419496	0.063944	0.0371397	0.0384707	0.118006	0.119027	0.129269
Back_Total passes	PC2	-0.0310817	-0.0844123	-0.0700411	-0.0617548	-0.102061	-0.100328	-0.0916318	-0.153904	-0.141595	-0.00492595	-0.0407229	-0.0366743	0.109077	0.112572	0.126443	0.25255	0.2602	0.236115	-0.0696845	-0.127843	-0.135963	-0.0571552	-0.114948	-0.0868571	0.0313707	0.0134879	0.021437	-0.105568	-0.162486	-0.162628	-0.0580132	-0.106119	-0.0948703	0.0642414	0.0440118	0.065458	-0.017952	-0.0662184	-0.0612215	-0.0134717	-0.0596031	-0.0409393	0.0508982	0.0314011	0.0386298	0.110041	0.11238	0.124193
Back_Total receipts	PC2	-0.0168485	-0.09322	-0.0999398	-0.0492141	-0.111856	-0.130842	-0.0747302	-0.150664	-0.157147	0.0153842	-0.0361222	-0.0515574	0.125435	0.111508	0.108473	0.267701	0.259508	0.229064	-0.0564724	-0.128873	-0.156307	-0.0273453	-0.106229	-0.0979661	0.0779846	0.0420397	0.0294785	-0.0875974	-0.162527	-0.17587	-0.0298561	-0.0976501	-0.106189	0.100037	0.0524457	0.057318	0.00711535	-0.0550649	-0.0703094	0.0242123	-0.0379226	-0.0421127	0.100005	0.0616827	0.0470283	0.136959	0.115744	0.109099
Forward_Carries	PC2	-0.0828803	-0.0356752	-0.0194398	-0.0842793	-0.0367007	-0.0164179	-0.073785	-0.0325214	-0.0267903	-0.0481213	-0.0308827	-0.0263577	-0.0330349	-0.0186606	-0.0115697	-0.0131993	-0.0111283	-0.00189069	-0.0644158	-0.0300873	-0.013245	-0.0752944	-0.0386473	-0.0223616	-0.0569319	-0.0279183	-0.0135491	-0.0630646	-0.0273309	-0.0101236	-0.0655433	-0.0359419	-0.0159533	-0.0580693	-0.0274901	-0.0057937	-0.0600053	-0.036213	-0.025258	-0.082032	-0.0492048	-0.030053	-0.0685377	-0.037637	-0.0167318	0.0516644	0.0986353	0.126254
Forward_Kick meters	PC2	-0.183546	0.056924	0.214335	-0.214577	0.0914947	0.255633	-0.117072	0.0651333	0.192793	-0.120572	-0.0209785	0.115521	-0.156544	-0.0366597	0.0838453	-0.223316	-0.0871425	-0.0016218	-0.113057	0.0825473	0.178389	-0.135182	0.0432872	0.158374	-0.218845	-0.0619035	0.0573266	-0.227716	0.0230316	0.149687	-0.118908	0.0524018	0.123089	-0.196297	0.0102357	0.0953683	-0.0984975	0.0519328	0.185098	-0.19266	0.00418671	0.123249	-0.204131	-0.0590584	0.0477556	-0.185596	-0.00155266	0.107939
Forward_Meters carried	PC2	-0.0749536	-0.00949381	0.00474795	-0.06825	-0.00185153	0.0108494	-0.0817525	-0.0283529	-0.022474	-0.0585352	-0.0311237	-0.0306173	-0.0431248	-0.0226366	-0.0238786	-0.0179687	-0.0154966	-0.0146638	-0.0659603	-0.013229	0.00324918	-0.0842837	-0.0307894	-0.0121375	-0.0783154	-0.0316581	-0.0228297	-0.0635915	-0.0097753	0.00559526	-0.0742092	-0.0304338	-0.0151364	-0.0785768	-0.0378388	-0.019986	-0.0651616	-0.0264307	-0.0168925	-0.0930959	-0.0397682	-0.0231812	-0.0943627	-0.0414854	-0.022263	0.0332778	0.09044	0.113992
Forward_Total complete tackles	PC2	-0.041458	-0.0228605	-0.0478991	-0.042988	-0.0244316	-0.047879	-0.0427868	-0.0331355	-0.0493187	-0.0304677	-0.0233982	-0.0443139	-0.0163913	-0.0143714	-0.0277569	-0.0123036	-0.0210581	-0.0273894	-0.0379635	-0.0230531	-0.0416076	-0.0446165	-0.0300037	-0.0488809	-0.0387249	-0.0257203	-0.0403048	-0.037611	-0.0267267	-0.0506012	-0.0323769	-0.0300518	-0.0433861	-0.0324262	-0.0253914	-0.0309911	-0.0363631	-0.0276228	-0.0514293	-0.0504968	-0.0399631	-0.0516737	-0.0480699	-0.0358652	-0.0430148	0.0789064	0.105044	0.104417
Forward_Total kicks	PC2	0.174046	-0.00702683	-0.211858	0.252901	-0.00844484	-0.222945	0.150427	-0.00209103	-0.156538	0.0998373	0.00668755	-0.102054	0.103245	-0.00321117	-0.0923672	0.0318992	-0.0621813	-0.142168	0.165968	0.0349922	-0.107727	0.145037	0.00321982	-0.159214	0.091732	-0.0626034	-0.17743	0.241325	0.0329264	-0.124689	0.153109	0.00675489	-0.109558	0.187548	0.0189185	-0.0865861	0.0987328	0.00436638	-0.151831	0.156551	-0.00747674	-0.15983	0.0660386	-0.052624	-0.16844	0.176257	0.0307539	-0.0940983
Forward_Total OOA	PC2	-0.0844867	-0.00643664	-0.0042426	-0.0760406	0.00225115	0.00379318	-0.0859487	-0.0219813	-0.0266753	-0.0704401	-0.0338273	-0.0436881	-0.0551411	-0.0314092	-0.04176	-0.0317494	-0.0251751	-0.0343014	-0.0659606	-0.00605816	0.000526312	-0.0805662	-0.0178655	-0.0138859	-0.0743398	-0.0221259	-0.0187753	-0.0650554	0.00119577	0.000371494	-0.068695	-0.0179164	-0.0161099	-0.0874054	-0.0368971	-0.0292032	-0.0702975	-0.0240702	-0.0239125	-0.0875204	-0.0294858	-0.02255	-0.0877932	-0.028685	-0.0189582	0.0278264	0.0918492	0.104323
Forward_Total passes	PC2	-0.161484	0.0674727	0.132898	-0.1468	0.0954448	0.150015	-0.175097	0.0103148	0.0505109	-0.135254	-0.0266288	-0.00410977	-0.121028	-0.0414144	-0.0346533	-0.0738818	-0.0426188	-0.0464817	-0.143385	0.0545124	0.118828	-0.175345	0.0222395	0.0838135	-0.186727	-0.0279001	0.0219524	-0.148818	0.0626195	0.122157	-0.164508	0.01726	0.0584097	-0.178375	-0.0183052	0.0198595	-0.137119	0.0175487	0.0762315	-0.183708	0.00503005	0.0510581	-0.196865	-0.0262852	0.0220048	-0.107282	0.0634586	0.110132
Forward_Total receipts	PC2	-0.112318	-0.0209166	0.0168913	-0.110131	-0.0133604	0.0238008	-0.104803	-0.0302337	-0.00792966	-0.0712513	-0.0333437	-0.0170052	-0.0496629	-0.0200682	-0.00678672	-0.0264084	-0.0104039	0.00316544	-0.0943044	-0.0245017	0.0134788	-0.104599	-0.0315466	0.00377109	-0.0810842	-0.0231796	0.00473713	-0.0916233	-0.0156326	0.0184209	-0.0964842	-0.0391947	-0.00175356	-0.0881779	-0.0285019	0.00406901	-0.0834624	-0.0320872	-0.00164732	-0.109295	-0.0397315	-0.00622309	-0.0982683	-0.0288374	0.00489576	0.0177112	0.0916342	0.13249
Back_Carries	PC3	0.244668	-0.0306613	-0.145848	0.249817	-0.0233078	-0.128042	0.171845	-0.039117	-0.140161	0.171596	-0.00564426	-0.101695	0.1566	-0.000659921	-0.0759445	0.118744	-0.0111182	-0.0571169	0.183309	-0.0241885	-0.148038	0.242144	0.000242126	-0.101061	0.208833	0.0293982	-0.0465225	0.190463	-0.0238087	-0.128371	0.193461	-0.0176544	-0.123904	0.19197	-0.022038	-0.119848	0.19738	0.0047414	-0.108539	0.241612	0.0217941	-0.0786647	0.210249	0.0390067	-0.0386915	0.179228	-0.0492051	-0.150298
Back_Kick meters	PC3	0.265366	0.00461668	-0.148037	0.282851	0.002647	-0.136543	0.209757	0.00373289	-0.127931	0.176213	0.0079319	-0.104162	0.136425	-0.0211025	-0.128514	0.0743368	-0.049948	-0.080583	0.222571	0.0317386	-0.115705	0.249215	0.0182145	-0.10766	0.142645	-0.0250601	-0.115258	0.231568	0.0240509	-0.113265	0.205443	0.0148616	-0.117355	0.16099	-0.0519024	-0.156793	0.207643	0.0197863	-0.116909	0.205471	-0.000617544	-0.117515	0.143597	-0.0205593	-0.102244	0.195603	-0.0348225	-0.156544
Back_Meters carried	PC3	0.268342	-0.000270647	-0.139459	0.265538	-0.00544228	-0.131322	0.191538	-0.0116511	-0.129857	0.168683	-0.00647705	-0.114976	0.138354	-0.023983	-0.112706	0.0786805	-0.0569803	-0.104502	0.20848	0.0145086	-0.124932	0.252887	0.0164054	-0.108612	0.167295	-0.0125087	-0.102133	0.215419	0.00689253	-0.116453	0.208345	0.00209004	-0.122627	0.183096	-0.0301427	-0.143529	0.198188	0.0103876	-0.121653	0.224453	0.00668511	-0.113418	0.161016	-0.0109145	-0.0997199	0.186065	-0.0388592	-0.157365
Back_Total complete tackles	PC3	0.254353	-0.0197261	-0.135012	0.264557	-0.0129434	-0.127943	0.187237	-0.0226762	-0.12611	0.159999	-0.0116851	-0.105082	0.157318	-0.0230045	-0.114171	0.086447	-0.0459115	-0.089074	0.194538	-0.00972948	-0.130424	0.260208	0.0146489	-0.0916561	0.207128	0.0274059	-0.051735	0.210343	-0.00279764	-0.106266	0.205336	-0.00530944	-0.112619	0.198872	-0.0212055	-0.122529	0.198944	0.00535163	-0.106847	0.251626	0.0302039	-0.0732341	0.205368	0.0341317	-0.0431952	0.186986	-0.0404226	-0.146177
Back_Total kicks	PC3	0.242565	-0.041854	-0.166682	0.255478	-0.0504635	-0.16396	0.170505	-0.0560304	-0.169743	0.169693	-0.0153203	-0.113945	0.165696	0.00722947	-0.0765432	0.145915	0.0163414	-0.0152656	0.185605	-0.0361039	-0.166591	0.235401	-0.0116157	-0.115569	0.191565	0.0231318	-0.0493817	0.184704	-0.045101	-0.160495	0.196137	-0.02227	-0.133366	0.197422	-0.0164309	-0.110904	0.200673	-0.00800553	-0.126583	0.222286	0.00464563	-0.0935498	0.199988	0.0282641	-0.0392973	0.224818	-0.0120325	-0.115868
Back_Total OOA	PC3	0.261112	0.00629577	-0.154206	0.264436	0.00159556	-0.144025	0.187411	-0.00892932	-0.146845	0.167467	0.00599933	-0.115873	0.149396	0.00347657	-0.0941915	0.101765	-0.0205621	-0.0749307	0.196937	0.0135433	-0.149021	0.228808	0.00555642	-0.13203	0.175534	0.00279222	-0.0992853	0.200364	0.00165621	-0.141968	0.198814	0.00264145	-0.14064	0.177606	-0.0247963	-0.151731	0.19186	0.015606	-0.133464	0.211543	0.00765411	-0.125985	0.170863	0.00751968	-0.0929791	0.19014	-0.0206372	-0.156203
Back_Total passes	PC3	0.252611	-0.0162117	-0.15124	0.253852	-0.0172328	-0.141797	0.175666	-0.0406315	-0.158826	0.176936	-0.00852318	-0.119689	0.159521	-0.000210303	-0.0857265	0.121926	-0.00732138	-0.0566015	0.196981	-0.00298697	-0.147726	0.246233	0.00254659	-0.11743	0.1888	0.0179079	-0.0715071	0.197117	-0.0169573	-0.139597	0.197944	-0.0117335	-0.137094	0.188795	-0.0255524	-0.139203	0.204771	0.0149724	-0.117226	0.230295	0.0130487	-0.103836	0.183487	0.0200924	-0.0678947	0.194562	-0.0272637	-0.144482
Back_Total receipts	PC3	0.259304	-0.021143	-0.135682	0.26791	-0.0123941	-0.117731	0.197203	-0.0205405	-0.122633	0.178787	-0.00670685	-0.102523	0.142869	-0.0257656	-0.101546	0.080342	-0.0558516	-0.0933812	0.209072	0.00167307	-0.118885	0.256101	0.00230348	-0.100384	0.185287	0.00460049	-0.074786	0.218886	-0.00442383	-0.107237	0.210756	-0.000962457	-0.110028	0.193754	-0.0211287	-0.124561	0.206204	0.00909226	-0.102759	0.229475	0.00332625	-0.0965592	0.178872	0.00416088	-0.0733096	0.189936	-0.04339	-0.147415
Forward_Carries	PC3	-0.178369	0.121019	0.221916	-0.160557	0.160712	0.240437	-0.17991	0.05461	0.123946	-0.134084	0.00456095	0.0593079	-0.127095	-0.0304084	-0.00741572	-0.0772817	-0.032719	-0.022109	-0.161204	0.092986	0.18582	-0.20126	0.0591774	0.14712	-0.183007	-0.00754828	0.054792	-0.189381	0.0898772	0.181367	-0.193854	0.0378235	0.0985055	-0.228418	-0.0219624	0.0338869	-0.140846	0.0564038	0.147446	-0.191944	0.0498566	0.113991	-0.216583	-0.0015579	0.0664606	-0.234199	-0.0336735	0.0252134
Forward_Kick meters	PC3	-0.144358	-0.126669	-0.0319327	-0.268915	-0.211107	-0.114688	-0.150838	-0.143188	-0.0584511	-0.0305016	-0.0150052	0.0691004	0.0775489	0.135957	0.178223	0.237953	0.287687	0.289983	-0.185425	-0.202234	-0.100542	-0.126334	-0.11316	-0.00354599	0.111823	0.177368	0.226557	-0.154035	-0.116503	-0.0218365	-0.146102	-0.0956918	-0.00948465	-0.0095499	0.0370914	0.084327	-0.05709	-0.0776271	0.00584933	-0.0614469	-0.0280735	0.0654841	0.107566	0.125936	0.195161	-0.0138692	0.0217488	0.0968952
Forward_Meters carried	PC3	0.2313	-0.0769961	-0.181788	0.229568	-0.0999764	-0.189525	0.198068	-0.0450018	-0.119049	0.127173	-0.0215983	-0.091615	0.0953813	-0.015944	-0.0620806	0.0332932	-0.0322303	-0.0684879	0.203904	-0.0538302	-0.150216	0.219887	-0.0441788	-0.137441	0.154913	-0.0269704	-0.105384	0.232748	-0.0501289	-0.14647	0.202662	-0.0375751	-0.10629	0.177461	-0.0382901	-0.0960215	0.158692	-0.0417285	-0.138734	0.204596	-0.0435659	-0.114319	0.189635	-0.0341496	-0.106491	0.209957	-0.00493759	-0.0728116
Forward_Total complete tackles	PC3	-0.16612	0.127888	0.227301	-0.14647	0.168157	0.245008	-0.181981	0.0652054	0.115605	-0.148151	-0.0105488	0.0377066	-0.138542	-0.0466412	-0.0308881	-0.0896389	-0.048184	-0.0435047	-0.155075	0.0914688	0.180914	-0.20308	0.0546799	0.140957	-0.194945	-0.0209269	0.0385122	-0.176325	0.0926609	0.179207	-0.200634	0.0317757	0.088876	-0.244934	-0.0504356	0.00431444	-0.150855	0.0424673	0.129956	-0.195898	0.0410512	0.102905	-0.221308	-0.0121959	0.0543073	-0.236822	-0.0357753	0.0212203
Forward_Total kicks	PC3	-0.0765326	0.0492227	0.104921	-0.0614121	0.084084	0.137426	-0.0231923	0.0491858	0.0838414	-0.0603763	0.000775021	0.0160436	-0.12002	-0.0356971	-0.0168173	-0.397667	-0.201952	-0.211631	0.0149949	0.112795	0.15837	0.00263847	0.0657486	0.1032	-0.197548	-0.119189	-0.0930028	0.00107554	0.0695925	0.11292	-0.00114898	0.0679902	0.0726895	-0.12858	-0.0386825	0.00294455	-0.0275938	0.0614312	0.109298	-0.0775055	0.0152665	0.0434293	-0.212948	-0.121115	-0.0886462	-0.0603946	0.0324075	0.0534924
Forward_Total OOA	PC3	-0.142007	0.139266	0.237123	-0.122025	0.1789	0.253979	-0.158656	0.063376	0.130341	-0.139047	-0.00337184	0.0472182	-0.143978	-0.0467518	-0.0300464	-0.0899552	-0.0457112	-0.0466939	-0.141189	0.101016	0.187917	-0.177711	0.0690414	0.148635	-0.182718	-0.0112518	0.0436393	-0.156729	0.107647	0.1931	-0.177253	0.0450888	0.0990436	-0.229811	-0.0345647	0.0146271	-0.13524	0.0549253	0.141825	-0.175358	0.0556963	0.111628	-0.211696	-0.00487717	0.0561464	-0.247637	-0.0529252	-0.00186578
Forward_Total passes	PC3	0.143239	-0.0501972	-0.152739	0.153584	-0.0564121	-0.151191	0.110922	-0.042171	-0.119777	0.0682758	-0.0290246	-0.107093	0.0481366	-0.0269377	-0.0855154	0.0116145	-0.0469351	-0.0907041	0.134178	-0.0294456	-0.11572	0.136455	-0.0365221	-0.125492	0.092507	-0.0383449	-0.104524	0.144128	-0.0333308	-0.123778	0.112631	-0.037669	-0.104532	0.0972026	-0.040094	-0.100573	0.0999391	-0.0284009	-0.121534	0.114792	-0.0438175	-0.113618	0.0988886	-0.0366389	-0.10664	0.191102	0.0568423	-0.00854364
Forward_Total receipts	PC3	0.161023	-0.12884	-0.220351	0.144024	-0.164268	-0.234482	0.169503	-0.0556584	-0.121239	0.137744	-0.00100146	-0.0517712	0.133277	0.0332074	0.01431	0.0859294	0.0398307	0.0363303	0.138322	-0.106449	-0.191429	0.182586	-0.0693138	-0.148846	0.178348	0.00669957	-0.0499586	0.160109	-0.10424	-0.186652	0.166439	-0.0604499	-0.109015	0.212273	0.0151895	-0.0339856	0.135579	-0.0589503	-0.142456	0.179875	-0.0570936	-0.113317	0.208538	-0.00170928	-0.061332	0.245642	0.0504161	0.000467826
Back_Carries	PC4	0.128496	0.0769226	0.0344221	0.101603	0.0404401	0.0100901	0.120836	0.0935007	0.0633006	0.0560473	0.0184736	-0.0089391	-0.0434172	-0.0993307	-0.130481	-0.190789	-0.233251	-0.218028	0.15488	0.13846	0.116907	0.0835248	0.0323309	-0.00201008	-0.10214	-0.169207	-0.185733	0.130287	0.0890999	0.0627606	0.0738604	0.0312748	0.00402938	-0.0684236	-0.111865	-0.148041	0.0568654	0.0230487	-0.0151664	-0.00369353	-0.0657247	-0.0928391	-0.123426	-0.18396	-0.196307	0.0226235	-0.0201977	-0.0473554
Back_Kick meters	PC4	0.0330419	0.0780358	0.0575784	0.0163588	0.059492	0.0358464	0.0611153	0.110255	0.0983513	6.79739e-05	0.0297242	0.0225382	-0.0721498	-0.0675644	-0.107913	-0.150721	-0.133003	-0.12695	0.077212	0.127003	0.122434	-0.036306	-0.00521157	-0.0219363	-0.169167	-0.173551	-0.202315	0.0541002	0.0846769	0.0742164	-0.0125951	0.0206605	0.00660229	-0.123347	-0.122666	-0.115502	-0.0283074	-0.000646263	-0.0205779	-0.111228	-0.0994722	-0.116385	-0.193036	-0.179577	-0.195147	-0.0137801	0.0346931	0.0260186
Back_Meters carried	PC4	0.0750507	0.101917	0.0884799	0.0396309	0.0549451	0.0531528	0.0674873	0.102524	0.0996888	0.00845892	0.0247837	0.0248866	-0.081787	-0.0931504	-0.101147	-0.217472	-0.220983	-0.195217	0.101442	0.144752	0.153674	0.0190735	0.031878	0.0253348	-0.163283	-0.18694	-0.181355	0.0699335	0.0913512	0.0912803	0.00876019	0.0232165	0.0279882	-0.117938	-0.110274	-0.119173	-0.00147656	0.0184346	0.0110305	-0.0703335	-0.0734476	-0.0720757	-0.184158	-0.202301	-0.194484	-0.0378125	-0.0215748	-0.0200015
Back_Total complete tackles	PC4	0.112276	0.105982	0.0533573	0.0868139	0.0636297	0.0252932	0.0944139	0.108206	0.0722576	0.0346337	0.0351947	0.00431186	-0.061495	-0.0787784	-0.133316	-0.193997	-0.209709	-0.204901	0.130782	0.158876	0.133388	0.0525455	0.0396587	0.00254717	-0.123702	-0.160744	-0.178613	0.0950657	0.0977016	0.0678639	0.0266025	0.0189825	-0.00475901	-0.105439	-0.12014	-0.159974	0.0317985	0.0332078	-0.00872632	-0.0306977	-0.0549694	-0.0870394	-0.146945	-0.174739	-0.188599	0.00103101	-0.00680821	-0.0392331
Back_Total kicks	PC4	0.0820448	0.0638229	0.0499961	0.0694088	0.0456515	0.0296978	0.0885335	0.0917731	0.0919008	0.0255593	0.0208432	0.0195614	-0.0500954	-0.082861	-0.124479	-0.158454	-0.176005	-0.162508	0.119889	0.121749	0.126795	0.0105087	-0.00358654	-0.0163318	-0.14399	-0.182791	-0.195867	0.087837	0.0714475	0.0735188	0.0317939	0.0188788	0.0104976	-0.0893568	-0.130296	-0.122604	0.0149064	-0.000762191	-0.0170806	-0.0677664	-0.1002	-0.109233	-0.172461	-0.192161	-0.198076	0.00836396	-0.00611312	-0.0118783
Back_Total OOA	PC4	0.0719608	0.0923571	0.0518747	0.0470211	0.0483159	0.0220406	0.0792768	0.114968	0.0855921	0.0143603	0.0281493	0.0089765	-0.0847066	-0.100692	-0.123364	-0.220511	-0.225941	-0.208463	0.102583	0.145821	0.130959	0.0350288	0.0472713	0.0109358	-0.139557	-0.164364	-0.174524	0.0796426	0.101831	0.0762118	0.0235943	0.0409257	0.0183075	-0.114948	-0.109777	-0.134785	0.00146063	0.0139493	-0.0145263	-0.0547379	-0.0583765	-0.0831985	-0.156543	-0.174216	-0.18495	-0.0221933	-0.0100828	-0.0285314
Back_Total passes	PC4	0.101043	0.106836	0.0463962	0.0755709	0.0693613	0.0252642	0.103448	0.127244	0.0801665	0.0449025	0.0531381	0.017285	-0.0564211	-0.0757173	-0.1137	-0.183952	-0.193684	-0.186483	0.129304	0.165801	0.12705	0.0387009	0.0450458	-0.00794938	-0.154377	-0.190134	-0.209231	0.101892	0.112898	0.0693832	0.0395782	0.0420457	0.000959506	-0.101468	-0.109309	-0.155446	0.0222873	0.0360465	-0.0152581	-0.0537241	-0.0701115	-0.108766	-0.174449	-0.199997	-0.216317	-0.00590255	-0.00533422	-0.0427651
Back_Total receipts	PC4	0.0992893	0.0869087	0.0605253	0.0676692	0.0429466	0.0268797	0.0870709	0.0957584	0.0783402	0.0305502	0.023025	0.012123	-0.0673575	-0.100606	-0.116069	-0.203773	-0.222321	-0.199764	0.122247	0.133239	0.125655	0.04548	0.0265857	0.00502472	-0.125087	-0.169781	-0.172047	0.0889525	0.0802701	0.0691859	0.0261823	0.0161813	0.00379495	-0.102172	-0.118986	-0.140106	0.0207596	0.00777212	-0.0134106	-0.0406646	-0.0712868	-0.0826942	-0.142836	-0.177739	-0.179611	-0.00311753	-0.0189889	-0.0297268
Forward_Carries	PC4	0.229674	0.152862	0.098629	0.276757	0.203025	0.131905	0.0973568	0.0384772	-0.0126738	-0.00349855	-0.0416199	-0.115786	-0.0875372	-0.128131	-0.211211	-0.1023	-0.163861	-0.241987	0.177596	0.135333	0.0825949	0.112047	0.0649317	0.00608092	-0.0625184	-0.0978957	-0.17501	0.153883	0.114253	0.0550291	0.0577246	0.00391594	-0.0512435	-0.123704	-0.181896	-0.220505	0.0852681	0.0526978	-0.000242314	0.0793823	0.0296541	-0.0252152	-0.0559214	-0.101048	-0.146228	-0.0614894	-0.12358	-0.18343
Forward_Kick meters	PC4	-0.0640319	-0.157508	-0.0611024	-0.128286	-0.225244	-0.110743	-0.0617798	-0.127405	-0.0462764	-0.00458397	-0.0614845	0.029372	0.089447	0.0609558	0.141629	-0.13183	-0.151039	-0.040568	-0.00421238	-0.104919	-0.00292878	0.0540382	-0.0179735	0.0406194	0.015356	-0.0537803	0.0360628	0.0156752	-0.0973849	-8.5276e-05	0.0443934	-0.0334173	0.0411582	0.0736049	0.0350012	0.111475	0.0127978	-0.0629132	0.0219031	0.0558805	-0.0226484	0.0514499	0.00297386	-0.0335868	0.0412238	0.156192	0.117765	0.183504
Forward_Meters carried	PC4	0.168841	0.192464	0.159353	0.208398	0.243449	0.186502	0.0445192	0.0596689	0.0270993	-0.0388301	-0.0314285	-0.0929511	-0.115294	-0.127456	-0.212881	-0.119546	-0.164503	-0.253208	0.129188	0.170461	0.136402	0.0525844	0.0909186	0.0541292	-0.0998436	-0.0817604	-0.144406	0.0942686	0.148593	0.109767	-0.00512957	0.0240935	-0.0196612	-0.177332	-0.174492	-0.206124	0.044859	0.0767572	0.0425783	0.0289283	0.0563299	0.0128317	-0.103209	-0.0813993	-0.113739	-0.134587	-0.132981	-0.187246
Forward_Total complete tackles	PC4	0.252381	0.138082	0.0950053	0.288009	0.17697	0.116881	0.120651	0.0408823	-0.0111682	0.0127201	-0.044816	-0.115369	-0.0650431	-0.12588	-0.21232	-0.0991236	-0.173234	-0.263804	0.195264	0.127102	0.0841074	0.139474	0.0563052	0.00669988	-0.0262942	-0.0920933	-0.166032	0.175885	0.10055	0.0501192	0.0778974	-0.00296922	-0.0494946	-0.0961791	-0.182089	-0.219819	0.105584	0.0494751	0.0028452	0.110249	0.027389	-0.0209959	-0.0115987	-0.093939	-0.137703	-0.0418011	-0.133537	-0.191411
Forward_Total kicks	PC4	-0.121505	-0.223741	-0.0435658	-0.199261	-0.313021	-0.0959996	-0.0902041	-0.189229	-0.0339324	-0.0108829	-0.0715958	0.0465815	0.15012	0.0454045	0.169935	0.111479	0.0516381	0.148239	-0.0551771	-0.197481	-0.0180067	-0.0061512	-0.116177	0.0528528	0.101638	0.00426866	0.176354	-0.0229838	-0.161481	0.0177208	0.00361265	-0.1001	0.0826495	0.0871156	-0.00504481	0.136561	0.0032213	-0.108616	0.0487677	0.0291727	-0.0827727	0.0985401	0.0846846	-0.00175007	0.156568	0.1349	0.0524805	0.239972
Forward_Total OOA	PC4	0.259342	0.144367	0.0792091	0.298876	0.18514	0.106183	0.126309	0.0378873	-0.0184367	0.017248	-0.0400947	-0.116779	-0.0688359	-0.124277	-0.21534	-0.0901469	-0.153511	-0.245385	0.195232	0.124965	0.0619084	0.129705	0.0541982	-0.0109227	-0.0380172	-0.0995131	-0.183409	0.169582	0.0971395	0.0289427	0.0749647	-0.00567655	-0.0646607	-0.0871833	-0.16954	-0.215615	0.105971	0.0496115	-0.0132547	0.101333	0.0216908	-0.0388892	-0.0258738	-0.101123	-0.15377	-0.0417524	-0.127175	-0.195651
Forward_Total passes	PC4	0.204064	0.165086	0.1597	0.248024	0.220449	0.197153	0.106732	0.0670222	0.0506414	-0.00242121	-0.0244098	-0.0691486	-0.0924866	-0.127073	-0.193253	-0.119574	-0.169083	-0.248025	0.149725	0.143509	0.132912	0.0930329	0.0768594	0.0530136	-0.0869776	-0.137245	-0.149207	0.126053	0.12007	0.0975736	0.0404205	0.0159791	-0.00975581	-0.123082	-0.164672	-0.181396	0.0697871	0.0628717	0.0517043	0.0621742	0.0386885	0.0118773	-0.0768415	-0.101214	-0.122745	-0.116042	-0.156551	-0.191968
Forward_Total receipts	PC4	0.235758	0.152044	0.103503	0.273162	0.191249	0.12386	0.11131	0.0411079	-0.00255183	-0.00050456	-0.0459975	-0.11392	-0.0850123	-0.133916	-0.215353	-0.108661	-0.171408	-0.255757	0.17913	0.130031	0.0808859	0.118256	0.0640229	0.00852069	-0.0567814	-0.0976332	-0.172466	0.154098	0.107856	0.0506779	0.057935	-0.000455875	-0.049759	-0.10617	-0.175682	-0.21254	0.08905	0.0512629	-8.95068e-05	0.081019	0.0264191	-0.0248371	-0.0531439	-0.105311	-0.146387	-0.0494047	-0.118672	-0.178214
Back_Carries	PC5	0.00302755	0.301118	-0.0689427	-0.00359424	0.227745	-0.0838142	-0.0515084	0.188103	-0.103811	-0.037465	0.170358	-0.067135	0.00692632	0.202652	-0.0217436	0.108742	0.224537	0.0414043	-0.0553353	0.191198	-0.14147	-0.124185	0.142951	-0.170069	-0.143301	0.0290906	-0.18772	-0.0820095	0.14728	-0.167054	-0.109426	0.118467	-0.18222	-0.046883	0.11144	-0.150093	-0.0640738	0.171442	-0.141869	-0.12584	0.120716	-0.177898	-0.150491	0.0339795	-0.180364	-0.0480883	0.17331	-0.135278
Back_Kick meters	PC5	-0.0459908	0.262138	-0.110056	-0.0473525	0.257506	-0.124938	-0.0663618	0.176291	-0.135201	-0.059604	0.153015	-0.0878742	-0.0179353	0.188608	-0.0255358	0.0958713	0.233089	0.0605841	-0.089765	0.168305	-0.169395	-0.13053	0.146548	-0.166742	-0.107514	0.0888538	-0.139493	-0.0917977	0.150734	-0.172383	-0.104387	0.146298	-0.161502	-0.0493883	0.155213	-0.13067	-0.0854758	0.165644	-0.149274	-0.119883	0.144709	-0.156646	-0.121357	0.0920316	-0.119399	-0.0572589	0.196823	-0.124719
Back_Meters carried	PC5	-0.0302844	0.287077	-0.0949849	-0.0269968	0.223259	-0.0972628	-0.06309	0.190524	-0.111084	-0.0437948	0.177766	-0.0709851	-0.00809032	0.192778	-0.0356082	0.0843231	0.201125	0.0217537	-0.0721234	0.198434	-0.14702	-0.133912	0.159745	-0.166581	-0.127616	0.0675586	-0.159342	-0.0933988	0.156494	-0.166264	-0.114853	0.138235	-0.173422	-0.0651558	0.115372	-0.149984	-0.0740223	0.183371	-0.138748	-0.121408	0.148812	-0.16331	-0.134256	0.0697045	-0.154428	-0.0628004	0.178196	-0.138349
Back_Total complete tackles	PC5	-0.0309393	0.279738	-0.116565	-0.0343827	0.215337	-0.127559	-0.068138	0.179266	-0.135389	-0.0573359	0.160719	-0.0974217	-0.0168437	0.177887	-0.0716391	0.0893999	0.204575	0.0133318	-0.0785329	0.193063	-0.167628	-0.111821	0.174553	-0.163713	-0.0955686	0.098115	-0.138153	-0.0872888	0.162597	-0.170354	-0.107089	0.139098	-0.179871	-0.0688519	0.104606	-0.164509	-0.0692502	0.191481	-0.143709	-0.099314	0.170832	-0.153974	-0.0970492	0.103192	-0.130056	-0.0455599	0.189463	-0.134417
Back_Total kicks	PC5	-0.0595084	0.247734	-0.147119	-0.0569082	0.241567	-0.15153	-0.0733104	0.181675	-0.145886	-0.073778	0.138719	-0.122314	-0.0510921	0.145035	-0.113128	0.0227983	0.151625	-0.0234789	-0.0786609	0.188121	-0.17332	-0.0941627	0.194782	-0.144995	-0.0770757	0.128752	-0.109742	-0.0761889	0.174024	-0.16709	-0.0924535	0.16888	-0.16119	-0.0551626	0.160705	-0.148288	-0.0727163	0.187485	-0.148263	-0.0875305	0.187879	-0.139542	-0.0888207	0.127756	-0.0987151	-0.0606122	0.194951	-0.150887
Back_Total OOA	PC5	-0.00715924	0.301343	-0.0430948	-0.0162901	0.226217	-0.0606158	-0.063896	0.18473	-0.0897832	-0.0442026	0.171114	-0.0475797	0.0115734	0.210944	0.0121959	0.141442	0.266024	0.0963088	-0.0725462	0.183449	-0.124813	-0.153404	0.121644	-0.160702	-0.172711	0.00892315	-0.180941	-0.0932375	0.146358	-0.145612	-0.127803	0.114692	-0.159645	-0.0828972	0.0867991	-0.13762	-0.0832054	0.156622	-0.127531	-0.148377	0.104331	-0.164825	-0.170044	0.0234619	-0.163855	-0.0565067	0.179902	-0.0991904
Back_Total passes	PC5	-0.0696964	0.254916	-0.1397	-0.0663272	0.200442	-0.139381	-0.0930654	0.175127	-0.14667	-0.0961954	0.142652	-0.12103	-0.0605505	0.14933	-0.0891872	0.0576786	0.174177	-0.00946251	-0.0944114	0.19179	-0.17464	-0.110648	0.200765	-0.14072	-0.067805	0.152555	-0.0885291	-0.0970241	0.171124	-0.168838	-0.115542	0.154268	-0.173294	-0.0599676	0.133447	-0.139301	-0.0879743	0.193732	-0.142037	-0.0920141	0.20335	-0.126259	-0.0727821	0.14715	-0.0861359	-0.0683585	0.188161	-0.14249
Back_Total receipts	PC5	0.00726316	0.291677	-0.0794803	0.000261327	0.2203	-0.0926513	-0.0408443	0.190578	-0.107222	-0.0302575	0.17613	-0.0644605	0.0138402	0.206821	-0.0149077	0.132844	0.242633	0.0635757	-0.048794	0.197935	-0.137517	-0.131679	0.130234	-0.179361	-0.143042	0.0236135	-0.187583	-0.0730048	0.152854	-0.162836	-0.096742	0.123767	-0.17811	-0.0656551	0.0931294	-0.156391	-0.0609258	0.172717	-0.139419	-0.124464	0.113674	-0.182374	-0.146728	0.0304893	-0.176686	-0.0370053	0.182127	-0.122667
Forward_Carries	PC5	-0.0497184	0.230214	-0.195616	-0.0633089	0.211956	-0.220344	-0.0805398	0.143247	-0.129584	-0.052249	0.12302	-0.0950316	-0.0120663	0.102776	-0.0539061	0.0262154	0.109717	0.0166983	-0.0615813	0.210109	-0.169203	-0.0900438	0.196994	-0.155336	-0.0637575	0.14785	-0.0986436	-0.0727869	0.211576	-0.17229	-0.0361312	0.216011	-0.112068	-0.016259	0.188692	-0.0715773	-0.0611601	0.164852	-0.15628	-0.0863775	0.174552	-0.138889	-0.0790422	0.182679	-0.110169	-0.0226135	0.196785	-0.0963516
Forward_Kick meters	PC5	-0.140052	0.175362	-0.174664	-0.188671	0.163777	-0.231512	-0.224755	0.0480293	-0.239658	-0.0877201	0.0521504	-0.165262	-0.0725909	0.0932192	-0.10642	-0.08697	0.0569082	-0.0257001	-0.0590598	0.246138	-0.0890017	-0.122958	0.144887	-0.132327	0.0175537	0.208076	0.00146733	-0.122275	0.245226	-0.0648144	-0.0678589	0.17784	-0.0995635	-0.0708276	0.129024	-0.0534222	-0.0573982	0.181519	-0.107717	-0.0578672	0.195995	-0.0765888	-0.013695	0.165453	-0.00515847	-0.0370595	0.194483	-0.0545066
Forward_Meters carried	PC5	0.0587154	-0.216253	0.207812	0.0692611	-0.198923	0.227989	0.075133	-0.144086	0.132755	0.0542663	-0.114268	0.109223	0.0169487	-0.0929494	0.0657942	-0.0226691	-0.0958836	-0.00645156	0.063957	-0.199197	0.177078	0.0830502	-0.201346	0.151589	0.0497706	-0.163875	0.0822834	0.0576395	-0.21908	0.166472	0.0226874	-0.222243	0.110261	0.00329747	-0.199307	0.0650928	0.0575747	-0.161813	0.160676	0.0773894	-0.18262	0.134132	0.0539459	-0.206635	0.0904796	0.0189515	-0.199209	0.0955911
Forward_Total complete tackles	PC5	-0.046238	0.228684	-0.199656	-0.0560131	0.214291	-0.217854	-0.0741483	0.190461	-0.129113	-0.0455726	0.121677	-0.100334	-0.0113097	0.0970346	-0.0644147	0.0269448	0.0939552	-0.00502935	-0.0540442	0.21676	-0.161379	-0.0756033	0.202386	-0.151762	-0.0662277	0.141923	-0.101219	-0.0510016	0.228073	-0.154462	-0.0373047	0.208408	-0.120094	-0.0249188	0.169867	-0.0901979	-0.0557046	0.169048	-0.151443	-0.076107	0.177564	-0.136571	-0.075996	0.179857	-0.109099	-0.03611	0.177154	-0.115745
Forward_Total kicks	PC5	0.100938	-0.154304	0.14362	0.251754	-0.0462069	0.297885	0.159391	-0.132016	0.119735	0.0719842	-0.136109	0.00085591	0.00216567	-0.146174	-0.0401499	-0.109011	-0.172256	-0.104828	0.151422	-0.144218	0.12493	0.129937	-0.17272	0.0510962	0.115903	-0.192616	0.0311555	0.105238	-0.193712	0.0710571	0.215122	-0.0852021	0.135029	0.0528191	-0.209714	-0.028228	0.105626	-0.135831	0.103572	0.104912	-0.195536	0.0379164	0.0710739	-0.200089	0.00393339	0.0620388	-0.18595	0.011336
Forward_Total OOA	PC5	-0.0548883	0.224383	-0.201993	-0.0671072	0.207872	-0.224906	-0.075665	0.14606	-0.129799	-0.0547358	0.113975	-0.101999	-0.0131693	0.0965362	-0.0611655	0.0180075	0.0919752	-0.00195728	-0.0588435	0.212612	-0.16812	-0.0808424	0.207658	-0.14689	-0.0541403	0.154236	-0.0838266	-0.060165	0.223921	-0.16387	-0.0236174	0.223019	-0.109153	-0.0155262	0.190174	-0.0743673	-0.0575513	0.168884	-0.154125	-0.0759263	0.183883	-0.130106	-0.0696672	0.189828	-0.0961294	-0.0317373	0.188721	-0.104601
Forward_Total passes	PC5	-0.0434546	0.233726	-0.182318	-0.0447742	0.224331	-0.195276	-0.0849542	0.136486	-0.135845	-0.0500773	0.120669	-0.100602	-0.0176052	0.0981287	-0.0694623	0.018409	0.108626	0.00734523	-0.0595542	0.210967	-0.161946	-0.0869902	0.198532	-0.149707	-0.064348	0.221646	-0.0872523	-0.0700973	0.214302	-0.16688	-0.0628054	0.187549	-0.133796	-0.0538349	0.140224	-0.119276	-0.0620393	0.165857	-0.15173	-0.072554	0.184282	-0.125959	-0.0589486	0.198472	-0.0904514	-0.0591778	0.160429	-0.136521
Forward_Total receipts	PC5	-0.0551142	0.224967	-0.203363	-0.059555	0.217471	-0.214029	-0.0773239	0.150414	-0.128703	-0.0479747	0.124728	-0.0982667	-0.0121007	0.105403	-0.0556372	0.0282557	0.114049	0.0152012	-0.0572717	0.211668	-0.172744	-0.08336	0.202251	-0.153013	-0.0642386	0.148369	-0.0958922	-0.0632287	0.214651	-0.17211	-0.0431227	0.199377	-0.128652	-0.0195037	0.178283	-0.0843387	-0.0567608	0.172648	-0.150763	-0.0773048	0.181322	-0.134872	-0.0763337	0.185831	-0.105934	-0.0214783	0.193864	-0.100924
Back_Carries	PC6	-0.159223	-0.0176561	-0.175932	-0.134854	-0.0100372	-0.161124	-0.0966622	0.0126207	-0.118887	-0.117259	-0.050262	-0.176341	-0.152876	-0.122428	-0.232993	-0.24976	-0.226452	-0.262783	-0.107545	0.0312069	-0.11708	0.0532769	0.202099	0.0384834	0.183367	0.297637	0.169293	-0.0556803	0.0814458	-0.0537068	-0.0422199	0.0977407	-0.0387616	-0.0161852	0.0663197	-0.0522904	-0.0330386	0.0875433	-0.050835	0.0913711	0.250002	0.0842241	0.168288	0.272152	0.151266	-0.0430833	0.0445561	-0.0999076
Back_Kick meters	PC6	0.136349	0.0368791	0.147515	0.126748	0.0284097	0.137163	0.0717459	0.0065712	0.102967	0.109764	0.0811786	0.178686	0.161777	0.161613	0.314779	0.256028	0.237282	0.255068	0.0786909	-0.0185698	0.0805904	-0.0811017	-0.180362	-0.0743607	-0.174461	-0.270487	-0.19953	0.0208239	-0.061743	0.0255989	-0.000788034	-0.106745	-0.0134149	-0.00832514	-0.0814231	0.013722	0.0252403	-0.0609419	0.0302175	-0.105178	-0.216141	-0.106347	-0.1756	-0.246363	-0.170022	0.0261386	-0.0408749	0.0686238
Back_Meters carried	PC6	-0.166674	-0.0587683	-0.178841	-0.134874	-0.0312401	-0.15252	-0.0978569	-0.00822503	-0.107982	-0.117274	-0.068282	-0.167562	-0.164827	-0.152792	-0.245303	-0.26411	-0.246909	-0.274152	-0.0682881	0.0387685	-0.0771057	0.0619953	0.178418	0.0534853	0.177266	0.281848	0.171592	-0.0263948	0.0884977	-0.0116594	-0.00310679	0.11784	0.0101841	0.00614366	0.0749727	-0.0233968	-0.0224099	0.0772713	-0.031572	0.0931342	0.221847	0.0927813	0.163278	0.252621	0.152752	-0.0358196	0.042657	-0.0771274
Back_Total complete tackles	PC6	-0.171516	-0.0835837	-0.16138	-0.164146	-0.0753076	-0.163214	-0.0986419	-0.0343298	-0.0970105	-0.100738	-0.0654587	-0.141891	-0.159935	-0.132625	-0.239673	-0.250369	-0.23623	-0.243954	-0.0826814	-0.00937565	-0.0794456	0.041663	0.139701	0.0531714	0.197569	0.292187	0.200742	-0.0245533	0.0588985	0.00141571	-0.00270015	0.0932103	0.019643	0.00274153	0.0647786	-0.00224395	-0.0309099	0.0378478	-0.0293638	0.089706	0.200729	0.100855	0.194817	0.275313	0.18781	-0.0322548	0.0256095	-0.0558904
Back_Total kicks	PC6	0.148019	0.109729	0.123746	0.125852	0.080606	0.0936212	0.066548	0.0488284	0.0589366	0.106055	0.118213	0.157011	0.16185	0.202722	0.303507	0.264281	0.262714	0.248553	0.0559074	0.0154539	0.0214337	-0.0973776	-0.13542	-0.113883	-0.19894	-0.25258	-0.217863	0.0142597	-0.0268975	-0.0292883	-0.0126215	-0.0610837	-0.0540229	-0.00852429	-0.0396894	-0.0154245	0.0123147	-0.0203487	-0.00914451	-0.121705	-0.173934	-0.139156	-0.199135	-0.225246	-0.187359	0.0208583	0.000872682	0.0266084
Back_Total OOA	PC6	-0.173725	-0.00802451	-0.195876	-0.147145	0.00511662	-0.172293	-0.113882	0.0130701	-0.137081	-0.122716	-0.0408673	-0.188627	-0.152158	-0.10289	-0.237677	-0.206094	-0.158682	-0.225393	-0.102396	0.0486551	-0.123783	0.0374538	0.202813	0.0188186	0.167386	0.307753	0.15528	-0.0492071	0.100281	-0.0536015	-0.0343166	0.12709	-0.0380517	-0.00298703	0.0953059	-0.0469596	-0.0381738	0.102507	-0.0628003	0.0723775	0.250096	0.0633365	0.165224	0.289306	0.145282	-0.0430568	0.0788706	-0.0975117
Back_Total passes	PC6	0.139311	0.116064	0.139707	0.119926	0.0873883	0.122626	0.0772759	0.0668982	0.0866955	0.11215	0.127461	0.161351	0.157538	0.194354	0.224175	0.286384	0.297122	0.267825	0.0620308	0.038018	0.0635707	-0.103708	-0.135506	-0.0882572	-0.191171	-0.243286	-0.195639	-0.00773197	-0.0438655	-0.0269448	-0.0317016	-0.0678669	-0.0433632	-0.0251153	-0.038439	-0.0114399	0.0109638	-0.00600737	0.0177363	-0.125436	-0.176644	-0.121787	-0.183916	-0.227855	-0.183291	0.0128143	0.00612284	0.0370765
Back_Total receipts	PC6	-0.152684	-0.00786536	-0.175757	-0.121853	0.0154841	-0.143429	-0.101538	0.010652	-0.127621	-0.133959	-0.0618744	-0.191763	-0.167669	-0.129516	-0.247995	-0.244977	-0.204058	-0.252721	-0.099629	0.0386052	-0.117643	0.0600975	0.198403	0.0270747	0.172861	0.29855	0.161013	-0.0334919	0.101631	-0.04299	-0.0259497	0.112755	-0.0342921	-0.00741004	0.0783381	-0.0522268	-0.0436046	0.0864883	-0.0599416	0.0912087	0.245263	0.0727063	0.172016	0.278484	0.14912	-0.0432444	0.0583085	-0.098143
Forward_Carries	PC6	0.140305	0.100453	0.117089	0.139585	0.102216	0.103365	0.0149323	0.00995437	0.00488465	0.105698	0.13259	0.167472	0.170752	0.192438	0.252338	0.235926	0.300696	0.38511	0.00693681	-0.0220786	-0.0323707	-0.0954022	-0.117904	-0.113059	-0.0921698	-0.0864293	-0.100229	-0.15537	-0.200155	-0.197547	-0.194092	-0.221429	-0.172918	-0.0624583	-0.0674577	-0.057003	0.0270238	0.018254	0.0123297	-0.0484384	-0.0716831	-0.0583945	-0.0894321	-0.0923822	-0.0765027	-0.0100262	-0.0149127	-0.00848123
Forward_Kick meters	PC6	0.0754709	0.105855	0.0314221	0.180691	0.156065	0.0616666	0.119463	0.201791	0.12767	0.024831	0.133354	0.0798713	0.0809583	0.148067	0.125764	0.37456	0.279459	0.279102	-0.00510884	0.0316906	-0.033908	-0.192494	-0.108586	-0.136118	-0.146114	-0.128901	-0.14733	-0.0919048	-0.038189	-0.112994	-0.168882	-0.102926	-0.13771	-0.103427	-0.0831893	-0.0853221	-0.0439712	-0.0386882	-0.0991635	-0.141477	-0.0772128	-0.121639	-0.126198	-0.0593349	-0.0922025	-0.0842069	-0.0199678	-0.0546145
Forward_Meters carried	PC6	-0.0795285	-0.0695518	-0.0628842	-0.116404	-0.110602	-0.0906013	0.11403	0.082279	0.102294	-0.00566508	0.00116993	-0.00505312	-0.0688047	-0.0665741	-0.0929605	-0.118133	-0.160719	-0.226216	0.0811445	0.0816994	0.106686	0.0435519	0.0555039	0.0719335	-0.162001	-0.146962	-0.170391	0.195236	0.202812	0.203786	0.24123	0.250968	0.218027	0.174171	0.188386	0.18193	0.000944632	0.0103984	0.0328253	-0.0502451	-0.0403584	-0.0284657	-0.239047	-0.241043	-0.211364	0.0257586	0.0322266	0.0495672
Forward_Total complete tackles	PC6	0.15846	0.11367	0.119791	0.129998	0.0874132	0.0754696	0.0517795	0.0503282	0.0355555	0.111404	0.15221	0.191734	0.149815	0.190005	0.260222	0.211068	0.287806	0.397382	0.0208667	-0.0167556	-0.0458055	-0.097877	-0.112113	-0.115065	-0.126209	-0.111049	-0.125574	-0.144535	-0.182699	-0.186365	-0.176829	-0.196332	-0.171866	-0.0748272	-0.0712892	-0.0642352	0.0318071	0.0202909	0.0012324	-0.0431693	-0.0645411	-0.058079	-0.117879	-0.110869	-0.088461	-0.0296216	-0.0296406	-0.0272326
Forward_Total kicks	PC6	0.0984281	0.04822	0.102761	0.259798	0.180739	0.22038	0.0886277	0.108239	0.140514	-0.00980352	0.0204872	0.0374516	0.0213827	0.0380457	0.0775505	0.509262	0.248086	0.326544	0.0129434	-0.0207687	0.0155674	-0.110636	-0.104307	-0.0783597	-0.153968	-0.150115	-0.105131	-0.0905935	-0.0860315	-0.0556796	-0.113997	-0.0884639	-0.0799314	-0.138428	-0.115274	-0.0722866	-0.0308902	-0.0696548	-0.0634469	-0.114643	-0.0982209	-0.0794861	-0.115201	-0.0692345	-0.0312552	-0.0808413	-0.048011	-0.0207446
Forward_Total OOA	PC6	0.127644	0.112593	0.104643	0.120085	0.111021	0.0848965	-0.0260563	-0.00603341	-0.0208978	0.0970978	0.130939	0.16085	0.164253	0.191924	0.251054	0.209013	0.27103	0.366363	-0.01723	-0.025869	-0.0639421	-0.0960701	-0.0990048	-0.111532	-0.0523536	-0.0369808	-0.0437879	-0.202198	-0.211579	-0.227905	-0.225742	-0.228653	-0.204568	-0.131737	-0.113392	-0.10802	0.0280789	0.0308665	0.00486684	-0.0231433	-0.0295717	-0.0318551	-0.0250483	-0.00851102	-0.00374901	-0.0173129	-0.0155393	-0.0253504
Forward_Total passes	PC6	0.122631	0.0924726	0.0978454	0.0940463	0.067502	0.0594846	0.0901132	0.0689363	0.0689471	0.142278	0.183891	0.21954	0.170354	0.212736	0.270842	0.223151	0.285562	0.375619	0.0431656	0.0206969	-0.00468668	-0.0634056	-0.0813424	-0.0910249	-0.19514	-0.220138	-0.186921	-0.110457	-0.150657	-0.153299	-0.135854	-0.155301	-0.131832	-0.0432362	-0.0406813	-0.0377838	0.0407656	0.0478853	0.0250122	-0.0582686	-0.0730745	-0.0721595	-0.181651	-0.176087	-0.160903	-0.00981737	-0.00454344	-0.012831
Forward_Total receipts	PC6	0.130301	0.0999789	0.121716	0.131098	0.109046	0.112269	-0.0282408	-0.0167507	-0.0180087	0.079799	0.0984216	0.128954	0.152022	0.171711	0.223887	0.222091	0.285302	0.364961	-0.0227142	-0.037006	-0.0472479	-0.092225	-0.101834	-0.0927764	-0.0279963	-0.0278823	-0.022814	-0.195677	-0.209908	-0.20033	-0.237712	-0.250215	-0.205681	-0.131361	-0.131305	-0.119577	0.0232051	0.019192	0.0127457	-0.0197836	-0.0327753	-0.0193581	0.0115315	0.00760782	0.0183647	-0.0317138	-0.0328337	-0.0288663
Back_Carries	PC7	-0.133567	-0.140169	-0.184259	-0.084836	-0.0871583	-0.150125	0.113836	0.142368	0.0834048	0.0213615	0.0325946	0.0030727	-0.0301094	-0.0485377	-0.0782274	-0.00672316	0.0047518	-0.0114688	0.021943	0.0282672	-0.0349136	-0.0472375	-0.0205422	-0.0742407	-0.0619001	-0.0652487	-0.10063	0.134852	0.159447	0.0992792	0.273249	0.311512	0.217378	0.293171	0.286262	0.249828	-0.0426159	-0.0362357	-0.0910667	-0.115102	-0.11384	-0.149403	-0.0841426	-0.092582	-0.119299	0.122279	0.149242	0.080513
Back_Kick meters	PC7	0.158912	0.179262	0.20999	0.144984	0.180091	0.196049	-0.136686	-0.158914	-0.129548	-0.104634	-0.129795	-0.136193	-0.0306955	-0.0244462	-0.00611791	0.0154011	0.0220683	0.0364763	-0.0107139	-0.0114853	0.0294121	0.0477866	0.0307254	0.0662649	0.0439426	0.051879	0.0762353	-0.107449	-0.136273	-0.104051	-0.218258	-0.255666	-0.189915	-0.217338	-0.254536	-0.176476	0.016195	0.0109389	0.0546151	0.0993484	0.11013	0.12991	0.0744193	0.0801158	0.0935263	-0.106675	-0.123992	-0.0741258
Back_Meters carried	PC7	-0.139947	-0.146216	-0.174018	-0.0856529	-0.0890769	-0.1353	0.114322	0.131352	0.0970677	0.0421938	0.0518533	0.0376962	-0.00343854	-0.016783	-0.0465929	0.00555158	0.0118844	-0.0030999	0.0357949	0.0330603	-0.010059	-0.045527	-0.0283066	-0.0594692	-0.0893319	-0.094552	-0.119518	0.117133	0.144225	0.105196	0.256111	0.285467	0.215995	0.303325	0.27548	0.254863	-0.0115579	-0.0166266	-0.057842	-0.122542	-0.129724	-0.148435	-0.12736	-0.129635	-0.147962	0.116546	0.138463	0.0880472
Back_Total complete tackles	PC7	-0.134482	-0.141199	-0.174582	-0.0669955	-0.0707228	-0.127512	0.142723	0.1712	0.120474	0.0587031	0.0838509	0.0603229	-0.00389754	-0.0197758	-0.0607574	-0.000969786	-0.0100098	-0.026366	0.0210611	0.0292503	-0.0223273	-0.0622689	-0.0491169	-0.088913	-0.0694616	-0.0760766	-0.10794	0.112249	0.145101	0.0970605	0.252368	0.292085	0.206142	0.302118	0.260728	0.216266	-0.0348662	-0.0370752	-0.084021	-0.129106	-0.142999	-0.169616	-0.100554	-0.113207	-0.135178	0.125366	0.145997	0.0775134
Back_Total kicks	PC7	0.144934	0.168459	0.198475	0.154373	0.192296	0.207655	-0.144514	-0.165551	-0.135009	-0.109731	-0.147853	-0.144687	-0.03701	-0.0486251	-0.0276042	0.0253628	0.0291223	0.0445273	-0.012295	-0.0125905	0.0198193	0.0538997	0.0393454	0.0743191	0.0427917	0.0523971	0.0775996	-0.12218	-0.145882	-0.124043	-0.209184	-0.242426	-0.182982	-0.206764	-0.243982	-0.175335	0.0167439	0.0142037	0.0537824	0.098359	0.113929	0.137232	0.0741906	0.0824681	0.0972732	-0.106598	-0.128891	-0.0838235
Back_Total OOA	PC7	-0.153997	-0.158276	-0.194191	-0.0999307	-0.0894101	-0.14927	0.131752	0.163388	0.109089	0.0592737	0.0849424	0.0637528	0.00469529	0.0033789	-0.0220511	0.0138541	0.0186885	-0.0029676	0.0238753	0.041077	-0.0129808	-0.0420166	-0.0296378	-0.0734818	-0.0820669	-0.0769326	-0.107158	0.140582	0.175179	0.122543	0.2593	0.289473	0.20232	0.243496	0.231911	0.195544	-0.032652	-0.0184665	-0.0706125	-0.11114	-0.120901	-0.146068	-0.0962534	-0.0983954	-0.119249	0.110564	0.140613	0.0745015
Back_Total passes	PC7	0.154086	0.173191	0.194715	0.100958	0.111327	0.162441	-0.137384	-0.146233	-0.107816	-0.0656795	-0.0779295	-0.0653436	-0.0018127	0.00086811	0.0333483	-0.00487248	-0.0209436	0.0154196	-0.0229362	-0.0193268	0.0205609	0.00577426	0.00675675	0.0506254	0.0733445	0.0740918	0.111405	-0.109964	-0.123725	-0.0883009	-0.249755	-0.279928	-0.206024	-0.266527	-0.258776	-0.221194	0.0152007	0.0104841	0.0609286	0.0904681	0.110976	0.139894	0.108662	0.115728	0.135772	-0.11381	-0.146086	-0.0750438
Back_Total receipts	PC7	-0.143672	-0.145794	-0.175232	-0.0896709	-0.0831042	-0.138774	0.121509	0.144426	0.105265	0.0277613	0.0413593	0.0261339	-0.0311904	-0.0394106	-0.064558	-0.0160606	-0.0141635	-0.0298611	0.0134343	0.0320597	-0.0137037	-0.0312916	-0.0139215	-0.0630407	-0.0792921	-0.076362	-0.106465	0.113277	0.1465	0.101298	0.257429	0.290975	0.217202	0.303892	0.281479	0.251816	-0.0384864	-0.0209695	-0.0704888	-0.119041	-0.116545	-0.146738	-0.112375	-0.116593	-0.137443	0.121402	0.15469	0.0878833
Forward_Carries	PC7	-0.0131836	0.00435601	-0.00895805	0.0402937	0.0635794	0.044439	-0.176361	-0.127638	-0.151292	-0.0817614	-0.114966	-0.144322	-0.0369756	-0.064647	-0.0788386	-0.0117693	-0.00239461	-1.97893e-05	-0.0971735	-0.0717209	-0.0812233	-0.00672377	0.00883029	0.0017155	0.280141	0.255603	0.296869	-0.116529	-0.0952167	-0.0996988	-0.164371	-0.174259	-0.142364	-0.18692	-0.177333	-0.17199	-0.0205603	-0.0187044	-0.0297964	0.088878	0.0948406	0.079836	0.345047	0.346648	0.304656	-0.00435976	-0.0151006	-0.0282657
Forward_Kick meters	PC7	-0.103648	-0.0952846	-0.128281	-0.0408346	-0.048925	-0.0430067	0.0458741	0.0629833	0.0881896	-0.000364236	0.0143821	0.0263615	0.025735	0.0534106	-0.00822339	0.11913	0.166742	0.0451728	0.0268245	0.125412	0.0818045	0.0613747	0.118927	0.0639782	-0.174616	-0.185684	-0.160536	0.0751903	0.131949	0.0905049	0.125109	0.119604	0.100867	0.326086	0.31824	0.269804	-0.0150108	0.0162456	-0.0102211	-0.0751709	-0.0295303	-0.0701493	-0.247988	-0.190214	-0.219514	0.0425341	0.0609567	0.0284778
Forward_Meters carried	PC7	0.134079	0.103666	0.098339	0.102793	0.0652364	0.0424125	0.107805	0.0904362	0.0822716	0.121087	0.172573	0.212482	0.152907	0.193196	0.253316	0.172294	0.22605	0.310314	0.0581584	0.0325346	0.00308369	-0.0751929	-0.0871427	-0.102258	-0.241993	-0.222467	-0.270179	-0.0533102	-0.0954194	-0.119203	-0.0437435	-0.0496794	-0.0606015	0.0678055	0.0706013	0.0588014	0.0267533	0.0270884	0.00420038	-0.0944997	-0.101148	-0.0991614	-0.275318	-0.275865	-0.248779	-0.000501888	0.0147263	0.00838261
Forward_Total complete tackles	PC7	-0.0188096	-0.000693394	-0.022289	0.0411814	0.0661664	0.0426877	-0.169179	-0.152127	-0.136142	-0.0536769	-0.0784437	-0.0912534	-0.0228306	-0.0324353	-0.0436844	-0.00236288	0.0166164	0.0207036	-0.0847484	-0.070382	-0.0894306	-0.00294625	0.00491488	-0.00762052	0.264763	0.255034	0.296529	-0.115807	-0.100919	-0.116177	-0.194835	-0.19155	-0.17286	-0.188518	-0.189829	-0.187194	-0.00602522	-0.00662024	-0.0249376	0.0996916	0.102941	0.0824102	0.324071	0.350566	0.307235	-0.0204338	-0.0258447	-0.0399332
Forward_Total kicks	PC7	-0.106445	-0.0692989	-0.0545938	-0.0599697	-0.0299585	0.022707	-0.177858	-0.138396	-0.120749	-0.157327	-0.176588	-0.212368	-0.0780399	-0.0633355	-0.098228	0.31013	0.15874	0.0575949	0.128142	0.143858	0.210455	0.161792	0.126152	0.178514	-0.177288	-0.19822	-0.184568	0.0680297	0.12241	0.199516	0.0740672	0.0713502	0.112447	0.247534	0.245512	0.233261	0.0376422	0.0157059	0.0567155	-0.000839782	-0.0107102	0.00144467	-0.179037	-0.195799	-0.206088	0.0216588	-0.0160839	0.022424
Forward_Total OOA	PC7	-0.0338729	-0.0277173	-0.0286328	0.0144427	0.0294965	0.0274999	-0.174112	-0.127754	-0.142792	-0.0996859	-0.144149	-0.167253	-0.0672874	-0.104124	-0.131843	-0.0391244	-0.0560623	-0.0754875	-0.106288	-0.0848538	-0.0841738	0.0188198	0.0289926	0.0238529	0.286717	0.255925	0.307413	-0.0805414	-0.045608	-0.046401	-0.115291	-0.10558	-0.0905168	-0.169068	-0.163796	-0.157534	-0.0249178	-0.0303849	-0.0324081	0.106268	0.110589	0.0968522	0.36195	0.360059	0.321756	-0.00956891	-0.0263369	-0.0332577
Forward_Total passes	PC7	0.0352462	0.022811	0.0569153	0.0674762	0.0624187	0.0899218	-0.138101	-0.113356	-0.110142	-0.0136406	-0.0613129	-0.0454847	0.0265511	-0.0125739	0.0118816	0.0550278	0.0637698	0.100961	-0.0936583	-0.109173	-0.0858432	-0.0282318	-0.0522103	-0.0214494	0.230206	0.227806	0.229628	-0.144337	-0.150885	-0.121107	-0.226671	-0.247707	-0.179721	-0.209624	-0.245112	-0.206259	-0.00439243	-0.0375984	-0.0205906	0.0731121	0.0443617	0.0714639	0.287969	0.262136	0.270155	-0.0288578	-0.067552	-0.0487151
Forward_Total receipts	PC7	-0.052908	-0.0217153	-0.0343278	0.0024872	0.0342551	0.0215857	-0.155961	-0.116848	-0.132253	-0.0960945	-0.134247	-0.164317	-0.0765106	-0.114385	-0.144241	-0.0756325	-0.102856	-0.133543	-0.101815	-0.068049	-0.0710057	0.0272968	0.0349194	0.0284282	0.292568	0.272516	0.321496	-0.0786472	-0.0457256	-0.0492267	-0.115101	-0.108082	-0.0951084	-0.149911	-0.1515	-0.146927	-0.0278326	-0.0284884	-0.035395	0.10127	0.110091	0.0942502	0.351593	0.361006	0.322166	-0.00471091	-0.0199044	-0.0338656
Back_Carries	PC8	-0.069758	-0.0988125	-0.119945	-0.208288	-0.202458	-0.220039	0.0934131	0.131141	0.106084	0.18928	0.303912	0.294293	0.172086	0.284025	0.241451	-0.0135065	-0.0241122	-0.0208147	0.0443649	0.0519377	0.018383	0.102339	0.089892	0.0566067	-0.0418665	-0.0230989	-0.0220513	0.0714462	0.0597779	0.0321777	-0.0271561	-0.0622065	-0.082932	-0.231143	-0.19464	-0.222073	0.0757677	0.109258	0.0731531	0.0962578	0.0940184	0.0650684	-0.00385107	0.018116	0.0138705	-0.090081	-0.104194	-0.101295
Back_Kick meters	PC8	0.0527647	0.0686172	0.106885	0.164719	0.146435	0.140715	-0.061309	-0.0921601	-0.0761061	-0.135682	-0.228476	-0.237128	-0.102062	-0.182227	-0.212816	0.000679097	-0.0321697	-0.0320091	-0.0503846	-0.0780273	-0.0367234	-0.11885	-0.0983614	-0.0517176	0.0193149	-0.0254907	-0.0187567	-0.074903	-0.0771403	-0.0455756	0.0820109	0.102704	0.126865	0.361331	0.378627	0.336761	-0.0522176	-0.117287	-0.0789069	-0.12271	-0.124214	-0.082763	-0.0750661	-0.104199	-0.0912896	0.10242	0.0853755	0.0924353
Back_Meters carried	PC8	-0.0542708	-0.0991119	-0.109839	-0.226096	-0.218132	-0.225513	0.0618825	0.0757559	0.0728603	0.184977	0.28337	0.288479	0.194159	0.291041	0.261689	-0.0399163	-0.0347025	-0.0387861	0.0465767	0.0370278	0.00817518	0.131103	0.0993387	0.0824511	-0.0539514	-0.0332644	-0.0209369	0.0678691	0.0399504	0.0321429	-0.00768567	-0.0523654	-0.060457	-0.225105	-0.218563	-0.238974	0.0731442	0.119909	0.0921507	0.128045	0.11358	0.0900379	-0.0119111	0.000658533	0.00562525	-0.091283	-0.112105	-0.104666
Back_Total complete tackles	PC8	-0.0386429	-0.079998	-0.0926571	-0.249032	-0.239113	-0.257477	0.0583145	0.0600583	0.0363491	0.179	0.265156	0.274954	0.233643	0.277012	0.300059	-0.0567335	-0.0509925	-0.0355066	0.0413263	0.0531918	0.0103341	0.147367	0.129806	0.0827398	-0.0761873	-0.0681687	-0.040095	0.0384182	0.0185964	-0.0142071	-0.00793502	-0.0476304	-0.0712585	-0.192084	-0.160868	-0.176135	0.0577279	0.116752	0.0809633	0.140287	0.125226	0.0964921	-0.0176434	-0.0209636	-0.00100373	-0.124029	-0.148762	-0.13266
Back_Total kicks	PC8	0.0373467	0.0656549	0.0919839	0.159782	0.163499	0.153665	-0.05419	-0.0871744	-0.0813458	-0.11866	-0.20989	-0.214659	-0.093372	-0.182994	-0.208607	-0.0199305	-0.0657464	-0.0581588	-0.0624944	-0.0967986	-0.0768997	-0.110658	-0.0926963	-0.0664876	0.0115901	-0.0140612	-0.00292279	-0.0510587	-0.0472164	-0.0339777	0.0766635	0.102566	0.107961	0.353059	0.397459	0.35278	-0.0560812	-0.113616	-0.0901472	-0.124568	-0.120804	-0.0917216	-0.0820053	-0.100105	-0.0819003	0.105081	0.0940824	0.0931209
Back_Total OOA	PC8	-0.0536379	-0.0847527	-0.103291	-0.174264	-0.159792	-0.168717	0.0945042	0.113908	0.0962169	0.20625	0.316015	0.320115	0.179163	0.283223	0.2597	-0.0603516	-0.032311	-0.0322761	0.025779	0.0318962	0.00492962	0.0873473	0.0559749	0.0307256	-0.0219066	0.00195008	0.00852923	0.0286376	0.0130536	-0.00116288	-0.0646942	-0.109404	-0.117933	-0.26349	-0.241954	-0.266494	0.0642062	0.10601	0.0803318	0.114917	0.103005	0.0761688	0.0415318	0.0588194	0.0543183	-0.0972974	-0.115139	-0.108009
Back_Total passes	PC8	-0.0724827	-0.10173	-0.118455	-0.189834	-0.165922	-0.173162	0.0877738	0.108179	0.0925265	0.226627	0.318148	0.313291	0.172136	0.253578	0.225311	-0.0568557	-0.0596154	-0.0518564	0.036302	0.0435026	0.0145369	0.0765773	0.0603631	0.043952	0.0116235	0.0262982	0.0374174	0.034116	0.0181153	-0.00151342	-0.101262	-0.146878	-0.14517	-0.252547	-0.238697	-0.248654	0.0834813	0.12856	0.101335	0.0926868	0.0808487	0.0645336	0.0486784	0.0503643	0.0603209	-0.0671697	-0.0880776	-0.0794581
Back_Total receipts	PC8	-0.0880774	-0.121949	-0.135378	-0.217249	-0.196026	-0.21025	0.0869293	0.101894	0.0821331	0.20328	0.28819	0.276095	0.172699	0.252018	0.210868	-0.021399	-0.0100325	-0.0256958	0.0602209	0.0684068	0.0383021	0.118744	0.0951638	0.0677896	-0.0338199	-0.0114741	-0.0152349	0.0594174	0.0521479	0.0300052	-0.0200238	-0.063778	-0.0769421	-0.23394	-0.214027	-0.244054	0.0882031	0.140375	0.105414	0.114028	0.0987993	0.0683887	0.0166172	0.0253341	0.0193394	-0.0914139	-0.112845	-0.110253
Forward_Carries	PC8	0.0459837	0.00371156	0.0477901	0.0349739	-0.0206876	0.00985324	-0.157168	-0.152124	-0.143526	-0.203688	-0.286324	-0.350588	-0.0827702	-0.122053	-0.141176	0.233775	0.321835	0.415425	0.0141159	-0.00811795	0.0473321	-0.0916408	-0.101683	-0.0477515	-0.0252524	-0.0428897	-0.0112877	0.198472	0.183633	0.207672	0.164297	0.16532	0.175153	0.0800302	0.0667405	0.081405	-0.0447953	-0.079947	-0.0470342	-0.0935591	-0.108243	-0.0576396	0.00854273	-0.0103715	0.0311272	-0.0118379	-0.0467176	-0.0111646
Forward_Kick meters	PC8	-0.0116767	0.0361796	-0.0400771	-0.037036	0.020327	-0.0493687	0.262124	0.265663	0.175415	0.15291	0.342655	0.278251	0.122391	0.222723	0.181342	-0.261488	-0.240663	-0.23043	-0.0831864	-0.0800939	-0.141738	-0.0992371	-0.0603927	-0.110649	0.0801516	0.105599	0.0502339	-0.152063	-0.156257	-0.214584	0.124819	0.137249	0.00793452	-0.0170401	-0.0358743	-0.0889296	-0.0468948	-0.0320659	-0.0606939	0.00863436	0.0434426	-0.0312214	0.0135381	0.00544463	-0.041423	-0.0431308	0.0555456	-0.00538193
Forward_Meters carried	PC8	0.0550373	0.0128701	0.0592231	0.0493445	-0.00357195	0.0280167	-0.184443	-0.177312	-0.160974	-0.221811	-0.30653	-0.361865	-0.080824	-0.114603	-0.124755	0.205466	0.290577	0.408351	0.0349129	0.00294685	0.0563167	-0.102183	-0.117574	-0.0558136	-0.00737371	-0.0277479	0.00258357	0.170051	0.153563	0.183295	0.171964	0.154648	0.159206	0.105752	0.086029	0.0924166	-0.043705	-0.081713	-0.0485436	-0.0847229	-0.103252	-0.0491662	0.00741214	-0.016667	0.0281392	0.000670322	-0.0434026	-0.00672585
Forward_Total complete tackles	PC8	0.0727047	0.0238597	0.0536001	0.0427219	-0.022326	-0.00879398	-0.203564	-0.226293	-0.173267	-0.208182	-0.284514	-0.344227	-0.0414105	-0.0874036	-0.0983321	0.194432	0.282632	0.394869	0.0424173	0.00407437	0.0490998	-0.125498	-0.125305	-0.0753333	-0.0130018	-0.00862189	0.00939322	0.177377	0.184587	0.203717	0.160304	0.156749	0.159507	0.0984411	0.0901285	0.0894218	-0.0375529	-0.082188	-0.0582494	-0.0858854	-0.0913139	-0.0476135	-0.0143277	0.00690352	0.0338562	-0.0237784	-0.0483884	-0.0238105
Forward_Total kicks	PC8	0.0371857	0.0360273	0.0869955	0.0464776	-0.00752175	0.0186767	-0.261145	-0.17737	-0.209727	-0.159888	-0.204755	-0.243739	-0.200928	-0.163924	-0.180215	0.0468638	-0.040806	-0.0227864	-0.028404	-0.0947068	-0.0558275	-0.0480736	0.00331716	0.00158842	0.0908637	0.0947419	0.0726806	-0.0214507	0.0271631	0.0740849	-0.246101	-0.162253	-0.115168	0.100598	0.0469003	0.0180237	0.0232392	-0.0839332	-0.0745846	0.0610292	0.0523371	0.0686287	0.148299	0.17845	0.165104	0.0261402	-0.0371065	-0.018929
Forward_Total OOA	PC8	0.0728325	0.017986	0.0652574	0.0591919	-0.00459609	0.0219606	-0.209867	-0.194867	-0.18798	-0.234996	-0.292635	-0.342368	-0.0829828	-0.101093	-0.100823	0.210146	0.288287	0.410108	0.0103686	-0.0204518	0.0320856	-0.0695575	-0.091633	-0.0437793	-0.0486223	-0.042942	-0.0221997	0.136517	0.108421	0.138855	0.178631	0.151652	0.157645	0.135195	0.124791	0.132199	-0.0578357	-0.0818102	-0.0466419	-0.0707225	-0.0922803	-0.0444332	-0.0385243	-0.0432428	-0.000360137	0.0141745	-0.0256874	0.00752598
Forward_Total passes	PC8	0.0811503	0.031071	0.0740266	0.06614	0.00179784	0.0232359	-0.142453	-0.143692	-0.138342	-0.20967	-0.286088	-0.355597	-0.0953479	-0.141781	-0.168427	0.257259	0.316112	0.435336	0.025601	-0.00376096	0.051337	-0.0726176	-0.0858834	-0.0474599	-0.0286092	-0.0364423	-0.0129245	0.126622	0.108793	0.139814	0.177748	0.155851	0.151063	0.098455	0.0870744	0.0889422	-0.0450589	-0.0908011	-0.0630049	-0.0966932	-0.115034	-0.0730118	-0.0055654	-0.00407259	0.0136376	0.0125625	-0.0335595	-0.00958644
Forward_Total receipts	PC8	0.0761847	0.0235877	0.0622729	0.0532448	-0.0139451	0.0119431	-0.196815	-0.182872	-0.175084	-0.226639	-0.296462	-0.359912	-0.100012	-0.13225	-0.144545	0.20599	0.280996	0.379436	0.0290453	-0.0147368	0.0375458	-0.0948984	-0.10588	-0.0578107	-0.00950248	-0.017106	0.00601416	0.155648	0.139489	0.162391	0.15303	0.141347	0.150584	0.140918	0.129879	0.127822	-0.0506122	-0.0951007	-0.0639881	-0.0838379	-0.10145	-0.054847	-0.00409612	-0.00711222	0.0244632	-0.00361997	-0.0250021	0.0095034
Back_Carries	PC9	-0.0380656	-0.0544621	-0.0318889	-0.0880638	-0.0894672	-0.0873246	-0.183256	-0.233806	-0.232592	-0.173461	-0.22217	-0.235461	-0.0383017	-0.0482637	-0.0279797	0.185545	0.213876	0.184414	0.0568626	0.0660654	0.0785812	0.267715	0.288571	0.244503	-0.146161	-0.150494	-0.125843	0.0540438	0.0537545	0.0380785	0.149997	0.167852	0.163967	-0.09994	-0.0585694	-0.0573917	0.0550936	0.100884	0.109078	0.140755	0.169329	0.159478	-0.152754	-0.152207	-0.125913	-0.0865068	-0.094945	-0.0728026
Back_Kick meters	PC9	-0.0629154	-0.0524491	-0.0483152	0.217002	0.266442	0.234009	0.1109	0.160392	0.180615	-0.032931	-0.101911	-0.110219	-0.0662946	-0.191575	-0.257408	0.227511	0.173226	0.143573	-0.00777824	0.0309788	0.0593434	-0.217632	-0.207852	-0.14627	0.137986	0.113394	0.115369	0.110693	0.153569	0.169797	-0.0339439	-0.0244361	-0.00512642	-0.120987	-0.203872	-0.147553	-0.0442091	-0.0698997	-0.0467124	-0.0978908	-0.140733	-0.106733	0.184287	0.151142	0.150014	0.0904421	0.0657817	0.0705181
Back_Meters carried	PC9	-0.0447277	-0.0400816	-0.0113364	-0.0770876	-0.0659484	-0.0579589	-0.210651	-0.253666	-0.245076	-0.179399	-0.2316	-0.242928	-0.0288174	-0.0383958	-0.0173044	0.173407	0.195925	0.170905	0.0264955	0.0425103	0.0549936	0.273533	0.281459	0.235071	-0.163707	-0.16777	-0.135953	0.0299604	0.0347884	0.0190568	0.169359	0.187904	0.173674	-0.0637436	-0.0536405	-0.0415784	0.0482498	0.0890669	0.10662	0.1316	0.165086	0.15502	-0.157092	-0.162033	-0.130687	-0.0666509	-0.0834902	-0.0523302
Back_Total complete tackles	PC9	-0.0364613	-0.0531088	-0.020486	-0.0938922	-0.0888784	-0.0792187	-0.143747	-0.186617	-0.180784	-0.188979	-0.248841	-0.272106	-0.081686	-0.0917066	-0.10796	0.214109	0.272776	0.215528	0.0592534	0.060455	0.0950093	0.225588	0.222593	0.192946	-0.112604	-0.143814	-0.134806	0.0809172	0.0706659	0.0747011	0.236409	0.243321	0.224704	-0.146864	-0.101193	-0.0941482	0.0268961	0.0478695	0.0675306	0.12197	0.11991	0.10467	-0.0761161	-0.107429	-0.105588	-0.05632	-0.052272	-0.0282067
Back_Total kicks	PC9	-0.0490306	-0.0548244	-0.0310752	-0.0744991	-0.0935446	-0.0730719	-0.173186	-0.206553	-0.212572	-0.181888	-0.232424	-0.247235	-0.0549821	-0.0732818	-0.0530371	0.233985	0.20918	0.213031	0.0499883	0.060494	0.0682958	0.218885	0.239393	0.195879	-0.155845	-0.17042	-0.13401	0.0904061	0.104307	0.0903195	0.234712	0.255671	0.234446	-0.0960424	-0.0579593	-0.019431	0.0314859	0.0436154	0.0629362	0.0979183	0.113864	0.120554	-0.147134	-0.148515	-0.113793	-0.0497271	-0.069526	-0.0337595
Back_Total OOA	PC9	-0.0556438	-0.0798498	-0.0450214	-0.0822479	-0.090499	-0.0757623	-0.146783	-0.204484	-0.188628	-0.155776	-0.215959	-0.225586	-0.0276765	-0.0425515	-0.0331026	0.218118	0.241971	0.218877	0.0930395	0.105233	0.123858	0.241826	0.250778	0.217173	-0.134973	-0.146295	-0.117215	0.0747353	0.0601339	0.050415	0.176252	0.165406	0.156791	-0.168898	-0.129827	-0.118144	0.0827448	0.123656	0.133495	0.136826	0.149408	0.143991	-0.11875	-0.128934	-0.100895	-0.085322	-0.109005	-0.0756615
Back_Total passes	PC9	-0.0513018	-0.0622517	-0.0279046	-0.100757	-0.0989102	-0.0861344	-0.173745	-0.200566	-0.186465	-0.174797	-0.204939	-0.198312	-0.0258809	-0.0157041	0.0138371	0.19664	0.211831	0.200781	0.0671721	0.0767162	0.097567	0.279951	0.293489	0.253776	-0.144773	-0.171748	-0.145837	0.0711358	0.0631742	0.0499431	0.127369	0.121502	0.129545	-0.138199	-0.113333	-0.105897	0.0688988	0.102593	0.123208	0.149314	0.174149	0.164756	-0.119663	-0.146352	-0.119203	-0.087048	-0.112167	-0.0678703
Back_Total receipts	PC9	-0.0300736	-0.0459143	-0.0157219	-0.0755312	-0.0735308	-0.0689767	-0.190706	-0.238649	-0.227538	-0.191008	-0.236704	-0.229724	-0.0281728	-0.0483601	-0.0215595	0.185194	0.191437	0.173454	0.0629942	0.0444072	0.0603184	0.267018	0.278676	0.237994	-0.161202	-0.147335	-0.11858	0.0534357	0.0365188	0.0223268	0.195546	0.191044	0.176165	-0.105097	-0.0583312	-0.0544998	0.0579111	0.0902453	0.103254	0.13648	0.164067	0.156466	-0.17314	-0.165577	-0.130748	-0.0660669	-0.0826376	-0.0538143
Forward_Carries	PC9	0.0498988	0.0431565	0.0823631	0.0459453	0.0452791	0.0665985	-0.131856	-0.113428	-0.109985	-0.0566353	-0.0838983	-0.0952644	-0.0717913	-0.0826596	-0.0893986	-0.130887	-0.169103	-0.214399	-0.0688576	-0.0582731	-0.0124809	-0.0695986	-0.0619045	-0.0399123	0.0275335	0.00999186	0.00136175	-0.246049	-0.236265	-0.197897	-0.0297019	-0.0170312	-0.00362231	0.425866	0.388796	0.345347	-0.0159765	-0.024432	0.00912644	-0.0399518	-0.0406732	-0.0201242	-0.0613098	-0.0718713	-0.0700902	0.1155	0.0940229	0.0807355
Forward_Kick meters	PC9	0.104571	0.0461001	-0.00101361	-0.13045	-0.151104	-0.170527	-0.126803	-0.109947	-0.143703	0.0243926	0.0750293	0.000354169	0.220373	0.303638	0.230465	0.171079	-0.191311	-0.244568	0.0749936	0.0935444	0.0795427	0.102923	0.155642	0.0921174	-0.116853	-0.0855775	-0.117063	-0.202185	-0.105421	-0.0933194	-0.284442	-0.14279	-0.127817	0.0427507	0.0720787	0.0401998	0.0498388	0.0952927	0.0699475	0.108354	0.142516	0.0980571	-0.157482	-0.127277	-0.157863	-0.0218762	-0.0462757	-0.0323062
Forward_Meters carried	PC9	0.033702	0.052759	0.0866353	0.0196569	0.044855	0.0648094	-0.0965475	-0.0908593	-0.0777987	-0.0268363	-0.0613563	-0.070876	-0.0479795	-0.0731652	-0.0907488	-0.137961	-0.201102	-0.286125	-0.0719428	-0.0518294	-0.00996312	-0.106141	-0.097296	-0.0734836	0.0669	0.0267233	0.0125212	-0.258881	-0.235022	-0.187238	-0.0401259	-0.0223745	-0.00859218	0.4301	0.378931	0.325392	-0.00887895	-0.0185557	0.0134399	-0.0358173	-0.0425683	-0.0256777	-0.0181026	-0.054597	-0.0615826	0.108218	0.0717964	0.0514619
Forward_Total complete tackles	PC9	0.0521405	0.0728466	0.0995857	0.0627883	0.0772495	0.0803647	-0.0666561	-0.0505242	-0.0397896	-0.0348964	-0.0431294	-0.0551475	-0.0579949	-0.079745	-0.090119	-0.101044	-0.171351	-0.243858	-0.0938893	-0.0715857	-0.0478503	-0.12045	-0.0848747	-0.0803541	0.0486339	0.0316704	0.0122473	-0.267572	-0.245875	-0.217814	-0.0434118	-0.0239748	-0.0146424	0.430738	0.387677	0.333825	-0.0404634	-0.0405436	-0.0263958	-0.0498535	-0.0424661	-0.0380627	-0.0192748	-0.0281777	-0.0468371	0.0848031	0.0579391	0.0385777
Forward_Total kicks	PC9	-0.108341	0.0436287	0.0116352	0.091321	0.182759	0.109886	0.204235	0.181553	0.172204	-0.0371316	-0.143062	-0.12792	-0.203505	-0.189045	-0.209974	-0.0883516	-0.0192294	0.0540239	-0.109434	-0.102685	-0.164832	-0.193347	-0.105969	-0.0776845	0.181739	0.0751298	0.115291	-0.0512687	0.0498753	0.0171683	0.11892	0.115516	0.0881	0.307687	0.259622	0.179431	-0.0283279	-0.131672	-0.166949	-0.234722	-0.159686	-0.127385	0.0617486	-0.00465018	0.0406268	0.0506917	0.0564028	0.027089
Forward_Total OOA	PC9	0.0583484	0.0572176	0.0878545	0.0745254	0.0760912	0.0896198	-0.0458398	-0.0376285	-0.0344252	-0.0444017	-0.0217261	-0.0198322	-0.0682148	-0.0462596	-0.0501667	-0.163425	-0.199345	-0.27695	-0.120803	-0.103119	-0.0695497	-0.0696808	-0.0570266	-0.046992	0.0317042	0.024678	0.00921006	-0.253937	-0.247714	-0.223194	-0.0734732	-0.0603986	-0.0438238	0.418581	0.397475	0.338038	-0.060654	-0.0514308	-0.032553	-0.0418362	-0.0266639	-0.0144078	-0.0333351	-0.0410563	-0.0489269	0.0839563	0.0762082	0.0557736
Forward_Total passes	PC9	0.0594723	0.0571339	0.079487	0.0771718	0.0661925	0.0697441	-0.0597199	-0.0446037	-0.0471342	-0.0376638	-0.0351404	-0.0336089	-0.0701439	-0.0616666	-0.0643659	-0.119232	-0.144595	-0.207689	-0.0992299	-0.0917188	-0.0581475	-0.0822276	-0.0656023	-0.0645147	0.00775313	0.0227737	0.00933023	-0.277353	-0.262108	-0.236356	-0.0747757	-0.0643065	-0.0463333	0.415973	0.394433	0.337284	-0.0256161	-0.0316187	-0.0135342	-0.036263	-0.0232815	-0.0176134	-0.0768663	-0.0540111	-0.0612185	0.0936642	0.0866366	0.0626008
Forward_Total receipts	PC9	0.0451363	0.0583558	0.0838115	0.0377796	0.049977	0.0512796	-0.0748254	-0.0579059	-0.050126	-0.0222155	-0.035901	-0.0244481	-0.0556165	-0.0580355	-0.0539306	-0.137557	-0.200659	-0.264157	-0.119808	-0.0893781	-0.0552975	-0.0498872	-0.0318291	-0.0227145	0.0230114	0.00138969	-0.00992879	-0.282386	-0.260022	-0.226572	-0.0733687	-0.0426922	-0.0363617	0.414025	0.380087	0.331341	-0.0249922	-0.0221174	-0.00159446	-0.0220628	-0.0136239	-0.00746494	-0.0611603	-0.0749502	-0.0750651	0.113549	0.0956383	0.0812732
[truncated: 6 more columns]

## Sheet: Sheet2
Position_KPI	PC	Load_7_Days_TD	Load_14_Days_TD	Load_21_Days_TD	Load_7_Days_PL	Load_14_Days_PL	Load_21_Days_PL	Load_7_Days_MSR	Load_14_Days_MSR	Load_21_Days_MSR	Load_7_Days_HSR	Load_14_Days_HSR	Load_21_Days_HSR	Load_7_Days_VHSR	Load_14_Days_VHSR	Load_21_Days_VHSR	Load_7_Days_SR	Load_14_Days_SR	Load_21_Days_SR	Load_7_Days_AZ1	Load_14_Days_AZ1	Load_21_Days_AZ1	Load_7_Days_AZ2	Load_14_Days_AZ2	Load_21_Days_AZ2	Load_7_Days_AZ3	Load_14_Days_AZ3	Load_21_Days_AZ3	Load_7_Days_DZ1	Load_14_Days_DZ1	Load_21_Days_DZ1	Load_7_Days_DZ2	Load_14_Days_DZ2	Load_21_Days_DZ2	Load_7_Days_DZ3	Load_14_Days_DZ3	Load_21_Days_DZ3	Load_7_Days_ADZ1	Load_14_Days_ADZ1	Load_21_Days_ADZ1	Load_7_Days_ADZ2	Load_14_Days_ADZ2	Load_21_Days_ADZ2	Load_7_Days_ADZ3	Load_14_Days_ADZ3	Load_21_Days_ADZ3	Load_7_Days_RHIE	Load_14_Days_RHIE	Load_21_Days_RHIE
Back_Carries	PC10	-0.0634045	-0.0604157	-0.0619512	0.134114	0.152776	0.154617	0.097715	0.141424	0.139441	-0.0454604	-0.105095	-0.134586	-0.112446	-0.201134	-0.231696	0.284716	0.247709	0.166583	0.0598153	0.117792	0.142304	-0.14732	-0.135354	-0.102178	0.111706	0.0772219	0.0400811	0.153624	0.176844	0.17384	0.0140255	0.0329699	0.0166832	-0.276832	-0.268393	-0.280266	-0.015464	-0.00815365	-0.00811124	-0.043343	-0.0750186	-0.073807	0.176087	0.138279	0.0995686	0.00384633	0.0077456	-0.00121603
Back_Carries	PC3	0.244668	-0.0306613	-0.145848	0.249817	-0.0233078	-0.128042	0.171845	-0.039117	-0.140161	0.171596	-0.00564426	-0.101695	0.1566	-0.000659921	-0.0759445	0.118744	-0.0111182	-0.0571169	0.183309	-0.0241885	-0.148038	0.242144	0.000242126	-0.101061	0.208833	0.0293982	-0.0465225	0.190463	-0.0238087	-0.128371	0.193461	-0.0176544	-0.123904	0.19197	-0.022038	-0.119848	0.19738	0.0047414	-0.108539	0.241612	0.0217941	-0.0786647	0.210249	0.0390067	-0.0386915	0.179228	-0.0492051	-0.150298
Back_Kick meters	PC1	0.0978995	0.154302	0.149336	0.104335	0.164623	0.140175	0.0845311	0.137647	0.138921	0.0785559	0.129727	0.151816	0.0918621	0.146422	0.189797	0.0845733	0.112804	0.0982489	0.0845142	0.141493	0.159756	0.115272	0.170768	0.158152	0.0876372	0.13491	0.146335	0.103491	0.15305	0.161885	0.106882	0.167551	0.162174	0.107333	0.176252	0.162279	0.0906793	0.157531	0.17546	0.106814	0.169565	0.163577	0.0946312	0.133572	0.140127	0.117504	0.187637	0.184703
Back_Kick meters	PC2	-0.0178431	-0.093193	-0.0819002	-0.0632022	-0.155442	-0.12803	-0.0973347	-0.172189	-0.167492	-0.00135177	-0.0473459	-0.0425074	0.124534	0.115636	0.170055	0.280342	0.268663	0.247919	-0.0773063	-0.150103	-0.164404	-0.0419298	-0.104748	-0.0799956	0.0776032	0.0476886	0.0655448	-0.0969877	-0.171856	-0.177669	-0.0498011	-0.112199	-0.0997609	0.091101	0.0595132	0.0712995	-0.00743745	-0.0659836	-0.065033	0.0231847	-0.0303475	-0.0131043	0.104091	0.0709418	0.0844097	0.123243	0.0948492	0.119746
Back_Meters carried	PC13	-0.124427	-0.103824	-0.0885858	-0.0408247	-0.0233452	-0.0450929	-0.268021	-0.243144	-0.199074	0.0544535	-0.0116986	-0.0606026	0.268662	0.112186	0.00808383	0.111637	-0.158889	-0.237419	-0.106576	-0.0131322	0.0527362	-0.238092	-0.135622	-0.0414114	0.136042	0.0453995	-0.00572986	0.16032	0.272674	0.296364	-0.160991	-0.0360714	0.0268047	-0.0449807	-0.0583794	-0.0608731	0.131884	0.161665	0.16876	-0.0780544	-0.0617983	-0.0308441	0.00860574	-0.116815	-0.13643	0.221759	0.20091	0.148471
Back_Meters carried	PC2	-0.0186269	-0.0733504	-0.0904139	-0.0600544	-0.103921	-0.12835	-0.0837641	-0.139795	-0.153398	0.00168276	-0.0296509	-0.0470662	0.11245	0.112332	0.11101	0.246594	0.2497	0.227796	-0.0660291	-0.114902	-0.148825	-0.0455593	-0.0914933	-0.0915417	0.0479711	0.0283913	0.021334	-0.0980949	-0.14785	-0.170342	-0.052648	-0.0968276	-0.108053	0.0644357	0.0408546	0.0467674	-0.0113343	-0.0525908	-0.0703566	0.00144109	-0.039153	-0.043497	0.0655403	0.0482722	0.0404039	0.120171	0.120937	0.113138
Back_Total complete tackles	PC3	0.254353	-0.0197261	-0.135012	0.264557	-0.0129434	-0.127943	0.187237	-0.0226762	-0.12611	0.159999	-0.0116851	-0.105082	0.157318	-0.0230045	-0.114171	0.086447	-0.0459115	-0.089074	0.194538	-0.00972948	-0.130424	0.260208	0.0146489	-0.0916561	0.207128	0.0274059	-0.051735	0.210343	-0.00279764	-0.106266	0.205336	-0.00530944	-0.112619	0.198872	-0.0212055	-0.122529	0.198944	0.00535163	-0.106847	0.251626	0.0302039	-0.0732341	0.205368	0.0341317	-0.0431952	0.186986	-0.0404226	-0.146177
Back_Total complete tackles	PC4	0.112276	0.105982	0.0533573	0.0868139	0.0636297	0.0252932	0.0944139	0.108206	0.0722576	0.0346337	0.0351947	0.00431186	-0.061495	-0.0787784	-0.133316	-0.193997	-0.209709	-0.204901	0.130782	0.158876	0.133388	0.0525455	0.0396587	0.00254717	-0.123702	-0.160744	-0.178613	0.0950657	0.0977016	0.0678639	0.0266025	0.0189825	-0.00475901	-0.105439	-0.12014	-0.159974	0.0317985	0.0332078	-0.00872632	-0.0306977	-0.0549694	-0.0870394	-0.146945	-0.174739	-0.188599	0.00103101	-0.00680821	-0.0392331
Back_Total kicks	PC2	-0.0828146	-0.080889	-0.0471674	-0.123074	-0.123646	-0.0845959	-0.146045	-0.161509	-0.134384	-0.0467051	-0.0465198	-0.0265233	0.0779372	0.106851	0.170689	0.246968	0.264885	0.249895	-0.124185	-0.138224	-0.127029	-0.108992	-0.107545	-0.0644565	0.0220474	0.0391755	0.0636108	-0.152973	-0.162753	-0.14869	-0.107555	-0.112754	-0.0788794	0.0409848	0.0695569	0.100619	-0.060919	-0.0625465	-0.03872	-0.0470926	-0.0438965	-0.00816902	0.0408025	0.0550462	0.0755393	0.0790663	0.119379	0.160528
Back_Total kicks	PC6	0.148019	0.109729	0.123746	0.125852	0.080606	0.0936212	0.066548	0.0488284	0.0589366	0.106055	0.118213	0.157011	0.16185	0.202722	0.303507	0.264281	0.262714	0.248553	0.0559074	0.0154539	0.0214337	-0.0973776	-0.13542	-0.113883	-0.19894	-0.25258	-0.217863	0.0142597	-0.0268975	-0.0292883	-0.0126215	-0.0610837	-0.0540229	-0.00852429	-0.0396894	-0.0154245	0.0123147	-0.0203487	-0.00914451	-0.121705	-0.173934	-0.139156	-0.199135	-0.225246	-0.187359	0.0208583	0.000872682	0.0266084
Back_Total OOA	PC2	-0.0328879	-0.0908438	-0.0766339	-0.0578638	-0.0986157	-0.0979824	-0.0882535	-0.148293	-0.136638	0.0032731	-0.0328646	-0.0321267	0.11506	0.116045	0.125568	0.260549	0.268173	0.24698	-0.0753941	-0.130857	-0.134412	-0.0571751	-0.113168	-0.0856837	0.0418189	0.0179353	0.0205079	-0.107124	-0.164096	-0.160886	-0.0541128	-0.104771	-0.0938316	0.0806849	0.0471374	0.0667751	-0.0158043	-0.0602573	-0.0561122	-0.01127	-0.0561818	-0.0419496	0.063944	0.0371397	0.0384707	0.118006	0.119027	0.129269
Back_Total OOA	PC8	-0.0536379	-0.0847527	-0.103291	-0.174264	-0.159792	-0.168717	0.0945042	0.113908	0.0962169	0.20625	0.316015	0.320115	0.179163	0.283223	0.2597	-0.0603516	-0.032311	-0.0322761	0.025779	0.0318962	0.00492962	0.0873473	0.0559749	0.0307256	-0.0219066	0.00195008	0.00852923	0.0286376	0.0130536	-0.00116288	-0.0646942	-0.109404	-0.117933	-0.26349	-0.241954	-0.266494	0.0642062	0.10601	0.0803318	0.114917	0.103005	0.0761688	0.0415318	0.0588194	0.0543183	-0.0972974	-0.115139	-0.108009
Back_Total passes	PC2	-0.0310817	-0.0844123	-0.0700411	-0.0617548	-0.102061	-0.100328	-0.0916318	-0.153904	-0.141595	-0.00492595	-0.0407229	-0.0366743	0.109077	0.112572	0.126443	0.25255	0.2602	0.236115	-0.0696845	-0.127843	-0.135963	-0.0571552	-0.114948	-0.0868571	0.0313707	0.0134879	0.021437	-0.105568	-0.162486	-0.162628	-0.0580132	-0.106119	-0.0948703	0.0642414	0.0440118	0.065458	-0.017952	-0.0662184	-0.0612215	-0.0134717	-0.0596031	-0.0409393	0.0508982	0.0314011	0.0386298	0.110041	0.11238	0.124193
Back_Total passes	PC4	0.101043	0.106836	0.0463962	0.0755709	0.0693613	0.0252642	0.103448	0.127244	0.0801665	0.0449025	0.0531381	0.017285	-0.0564211	-0.0757173	-0.1137	-0.183952	-0.193684	-0.186483	0.129304	0.165801	0.12705	0.0387009	0.0450458	-0.00794938	-0.154377	-0.190134	-0.209231	0.101892	0.112898	0.0693832	0.0395782	0.0420457	0.000959506	-0.101468	-0.109309	-0.155446	0.0222873	0.0360465	-0.0152581	-0.0537241	-0.0701115	-0.108766	-0.174449	-0.199997	-0.216317	-0.00590255	-0.00533422	-0.0427651
Back_Total receipts	PC2	-0.0168485	-0.09322	-0.0999398	-0.0492141	-0.111856	-0.130842	-0.0747302	-0.150664	-0.157147	0.0153842	-0.0361222	-0.0515574	0.125435	0.111508	0.108473	0.267701	0.259508	0.229064	-0.0564724	-0.128873	-0.156307	-0.0273453	-0.106229	-0.0979661	0.0779846	0.0420397	0.0294785	-0.0875974	-0.162527	-0.17587	-0.0298561	-0.0976501	-0.106189	0.100037	0.0524457	0.057318	0.00711535	-0.0550649	-0.0703094	0.0242123	-0.0379226	-0.0421127	0.100005	0.0616827	0.0470283	0.136959	0.115744	0.109099
Back_Total receipts	PC7	-0.143672	-0.145794	-0.175232	-0.0896709	-0.0831042	-0.138774	0.121509	0.144426	0.105265	0.0277613	0.0413593	0.0261339	-0.0311904	-0.0394106	-0.064558	-0.0160606	-0.0141635	-0.0298611	0.0134343	0.0320597	-0.0137037	-0.0312916	-0.0139215	-0.0630407	-0.0792921	-0.076362	-0.106465	0.113277	0.1465	0.101298	0.257429	0.290975	0.217202	0.303892	0.281479	0.251816	-0.0384864	-0.0209695	-0.0704888	-0.119041	-0.116545	-0.146738	-0.112375	-0.116593	-0.137443	0.121402	0.15469	0.0878833
Forward_Carries	PC4	0.229674	0.152862	0.098629	0.276757	0.203025	0.131905	0.0973568	0.0384772	-0.0126738	-0.00349855	-0.0416199	-0.115786	-0.0875372	-0.128131	-0.211211	-0.1023	-0.163861	-0.241987	0.177596	0.135333	0.0825949	0.112047	0.0649317	0.00608092	-0.0625184	-0.0978957	-0.17501	0.153883	0.114253	0.0550291	0.0577246	0.00391594	-0.0512435	-0.123704	-0.181896	-0.220505	0.0852681	0.0526978	-0.000242314	0.0793823	0.0296541	-0.0252152	-0.0559214	-0.101048	-0.146228	-0.0614894	-0.12358	-0.18343
Forward_Carries	PC6	0.140305	0.100453	0.117089	0.139585	0.102216	0.103365	0.0149323	0.00995437	0.00488465	0.105698	0.13259	0.167472	0.170752	0.192438	0.252338	0.235926	0.300696	0.38511	0.00693681	-0.0220786	-0.0323707	-0.0954022	-0.117904	-0.113059	-0.0921698	-0.0864293	-0.100229	-0.15537	-0.200155	-0.197547	-0.194092	-0.221429	-0.172918	-0.0624583	-0.0674577	-0.057003	0.0270238	0.018254	0.0123297	-0.0484384	-0.0716831	-0.0583945	-0.0894321	-0.0923822	-0.0765027	-0.0100262	-0.0149127	-0.00848123
Forward_Kick meters	PC2	-0.183546	0.056924	0.214335	-0.214577	0.0914947	0.255633	-0.117072	0.0651333	0.192793	-0.120572	-0.0209785	0.115521	-0.156544	-0.0366597	0.0838453	-0.223316	-0.0871425	-0.0016218	-0.113057	0.0825473	0.178389	-0.135182	0.0432872	0.158374	-0.218845	-0.0619035	0.0573266	-0.227716	0.0230316	0.149687	-0.118908	0.0524018	0.123089	-0.196297	0.0102357	0.0953683	-0.0984975	0.0519328	0.185098	-0.19266	0.00418671	0.123249	-0.204131	-0.0590584	0.0477556	-0.185596	-0.00155266	0.107939
Forward_Kick meters	PC3	-0.144358	-0.126669	-0.0319327	-0.268915	-0.211107	-0.114688	-0.150838	-0.143188	-0.0584511	-0.0305016	-0.0150052	0.0691004	0.0775489	0.135957	0.178223	0.237953	0.287687	0.289983	-0.185425	-0.202234	-0.100542	-0.126334	-0.11316	-0.00354599	0.111823	0.177368	0.226557	-0.154035	-0.116503	-0.0218365	-0.146102	-0.0956918	-0.00948465	-0.0095499	0.0370914	0.084327	-0.05709	-0.0776271	0.00584933	-0.0614469	-0.0280735	0.0654841	0.107566	0.125936	0.195161	-0.0138692	0.0217488	0.0968952
Forward_Meters carried	PC4	0.168841	0.192464	0.159353	0.208398	0.243449	0.186502	0.0445192	0.0596689	0.0270993	-0.0388301	-0.0314285	-0.0929511	-0.115294	-0.127456	-0.212881	-0.119546	-0.164503	-0.253208	0.129188	0.170461	0.136402	0.0525844	0.0909186	0.0541292	-0.0998436	-0.0817604	-0.144406	0.0942686	0.148593	0.109767	-0.00512957	0.0240935	-0.0196612	-0.177332	-0.174492	-0.206124	0.044859	0.0767572	0.0425783	0.0289283	0.0563299	0.0128317	-0.103209	-0.0813993	-0.113739	-0.134587	-0.132981	-0.187246
Forward_Meters carried	PC6	-0.0795285	-0.0695518	-0.0628842	-0.116404	-0.110602	-0.0906013	0.11403	0.082279	0.102294	-0.00566508	0.00116993	-0.00505312	-0.0688047	-0.0665741	-0.0929605	-0.118133	-0.160719	-0.226216	0.0811445	0.0816994	0.106686	0.0435519	0.0555039	0.0719335	-0.162001	-0.146962	-0.170391	0.195236	0.202812	0.203786	0.24123	0.250968	0.218027	0.174171	0.188386	0.18193	0.000944632	0.0103984	0.0328253	-0.0502451	-0.0403584	-0.0284657	-0.239047	-0.241043	-0.211364	0.0257586	0.0322266	0.0495672
Forward_Total complete tackles	PC2	-0.041458	-0.0228605	-0.0478991	-0.042988	-0.0244316	-0.047879	-0.0427868	-0.0331355	-0.0493187	-0.0304677	-0.0233982	-0.0443139	-0.0163913	-0.0143714	-0.0277569	-0.0123036	-0.0210581	-0.0273894	-0.0379635	-0.0230531	-0.0416076	-0.0446165	-0.0300037	-0.0488809	-0.0387249	-0.0257203	-0.0403048	-0.037611	-0.0267267	-0.0506012	-0.0323769	-0.0300518	-0.0433861	-0.0324262	-0.0253914	-0.0309911	-0.0363631	-0.0276228	-0.0514293	-0.0504968	-0.0399631	-0.0516737	-0.0480699	-0.0358652	-0.0430148	0.0789064	0.105044	0.104417
Forward_Total complete tackles	PC4	0.252381	0.138082	0.0950053	0.288009	0.17697	0.116881	0.120651	0.0408823	-0.0111682	0.0127201	-0.044816	-0.115369	-0.0650431	-0.12588	-0.21232	-0.0991236	-0.173234	-0.263804	0.195264	0.127102	0.0841074	0.139474	0.0563052	0.00669988	-0.0262942	-0.0920933	-0.166032	0.175885	0.10055	0.0501192	0.0778974	-0.00296922	-0.0494946	-0.0961791	-0.182089	-0.219819	0.105584	0.0494751	0.0028452	0.110249	0.027389	-0.0209959	-0.0115987	-0.093939	-0.137703	-0.0418011	-0.133537	-0.191411
Forward_Total kicks	PC1	0.135746	0.13498	0.150584	0.131662	0.127737	0.117561	0.124937	0.125725	0.128724	0.0938061	0.105266	0.126944	0.121177	0.101407	0.129407	0.115272	0.0877375	0.118611	0.100914	0.13268	0.135729	0.144452	0.145896	0.162413	0.133668	0.172992	0.168402	0.169147	0.156093	0.148099	0.153816	0.164479	0.137496	0.149725	0.154768	0.113452	0.0840659	0.12681	0.152318	0.150952	0.152828	0.174215	0.156383	0.17202	0.172109	0.159386	0.158608	0.160603
Forward_Total kicks	PC3	-0.0765326	0.0492227	0.104921	-0.0614121	0.084084	0.137426	-0.0231923	0.0491858	0.0838414	-0.0603763	0.000775021	0.0160436	-0.12002	-0.0356971	-0.0168173	-0.397667	-0.201952	-0.211631	0.0149949	0.112795	0.15837	0.00263847	0.0657486	0.1032	-0.197548	-0.119189	-0.0930028	0.00107554	0.0695925	0.11292	-0.00114898	0.0679902	0.0726895	-0.12858	-0.0386825	0.00294455	-0.0275938	0.0614312	0.109298	-0.0775055	0.0152665	0.0434293	-0.212948	-0.121115	-0.0886462	-0.0603946	0.0324075	0.0534924
Forward_Total passes	PC7	0.0352462	0.022811	0.0569153	0.0674762	0.0624187	0.0899218	-0.138101	-0.113356	-0.110142	-0.0136406	-0.0613129	-0.0454847	0.0265511	-0.0125739	0.0118816	0.0550278	0.0637698	0.100961	-0.0936583	-0.109173	-0.0858432	-0.0282318	-0.0522103	-0.0214494	0.230206	0.227806	0.229628	-0.144337	-0.150885	-0.121107	-0.226671	-0.247707	-0.179721	-0.209624	-0.245112	-0.206259	-0.00439243	-0.0375984	-0.0205906	0.0731121	0.0443617	0.0714639	0.287969	0.262136	0.270155	-0.0288578	-0.067552	-0.0487151
Forward_Total passes	PC8	0.0811503	0.031071	0.0740266	0.06614	0.00179784	0.0232359	-0.142453	-0.143692	-0.138342	-0.20967	-0.286088	-0.355597	-0.0953479	-0.141781	-0.168427	0.257259	0.316112	0.435336	0.025601	-0.00376096	0.051337	-0.0726176	-0.0858834	-0.0474599	-0.0286092	-0.0364423	-0.0129245	0.126622	0.108793	0.139814	0.177748	0.155851	0.151063	0.098455	0.0870744	0.0889422	-0.0450589	-0.0908011	-0.0630049	-0.0966932	-0.115034	-0.0730118	-0.0055654	-0.00407259	0.0136376	0.0125625	-0.0335595	-0.00958644
Forward_Total receipts	PC6	0.130301	0.0999789	0.121716	0.131098	0.109046	0.112269	-0.0282408	-0.0167507	-0.0180087	0.079799	0.0984216	0.128954	0.152022	0.171711	0.223887	0.222091	0.285302	0.364961	-0.0227142	-0.037006	-0.0472479	-0.092225	-0.101834	-0.0927764	-0.0279963	-0.0278823	-0.022814	-0.195677	-0.209908	-0.20033	-0.237712	-0.250215	-0.205681	-0.131361	-0.131305	-0.119577	0.0232051	0.019192	0.0127457	-0.0197836	-0.0327753	-0.0193581	0.0115315	0.00760782	0.0183647	-0.0317138	-0.0328337	-0.0288663
Forward_Total receipts	PC9	0.0451363	0.0583558	0.0838115	0.0377796	0.049977	0.0512796	-0.0748254	-0.0579059	-0.050126	-0.0222155	-0.035901	-0.0244481	-0.0556165	-0.0580355	-0.0539306	-0.137557	-0.200659	-0.264157	-0.119808	-0.0893781	-0.0552975	-0.0498872	-0.0318291	-0.0227145	0.0230114	0.00138969	-0.00992879	-0.282386	-0.260022	-0.226572	-0.0733687	-0.0426922	-0.0363617	0.414025	0.380087	0.331341	-0.0249922	-0.0221174	-0.00159446	-0.0220628	-0.0136239	-0.00746494	-0.0611603	-0.0749502	-0.0750651	0.113549	0.0956383	0.0812732
Forward_Total OOA	PC6	0.127644	0.112593	0.104643	0.120085	0.111021	0.0848965	-0.0260563	-0.00603341	-0.0208978	0.0970978	0.130939	0.16085	0.164253	0.191924	0.251054	0.209013	0.27103	0.366363	-0.01723	-0.025869	-0.0639421	-0.0960701	-0.0990048	-0.111532	-0.0523536	-0.0369808	-0.0437879	-0.202198	-0.211579	-0.227905	-0.225742	-0.228653	-0.204568	-0.131737	-0.113392	-0.10802	0.0280789	0.0308665	0.00486684	-0.0231433	-0.0295717	-0.0318551	-0.0250483	-0.00851102	-0.00374901	-0.0173129	-0.0155393	-0.0253504
[truncated: 6 more columns]
